# Supplementary material for: Long-Term Treatment with Simvastatin Leads to Reduced Migration Capacity of Prostate Cancer Cells
Source: Biomedicines. 2022 Dec 22;11(1):29. doi: 10.3390/biomedicines11010029 (PMC9855777; doi:10.3390/biomedicines11010029)
Supplement: Supplementary file 1 [file biomedicines-11-00029-s001.zip]

Archive with 2 entries (2 files):
- biomedicines-2096952- Additional file S1 Array Data co vs sim.xlsx
- biomedicines-2096952- Suppl Figure S1 .pptx
