# Supplementary material for: Long-Term Treatment with Simvastatin Leads to Reduced Migration Capacity of Prostate Cancer Cells
Source: Biomedicines. 2022 Dec 22;11(1):29. doi: 10.3390/biomedicines11010029 (PMC9855777; doi:10.3390/biomedicines11010029)
Supplement: Supplementary file 1 [file biomedicines-11-00029-s001.zip › biomedicines-2096952- Additional file S1 Array Data co vs sim.xlsx]

## Sheet: LNCaPco vs LNCAPsim
ID	log2FoldChange	FoldChange	pvalue	padj	LNCaP-co-3-	LNCaP-co-2-	LNCaP-co-1-	LNCaP-sim-3-	LNCaP-sim-2-	LNCaP-sim-1-	Gene.name
ENSG00000137872	-6.05133	0.0150789	6.13175e-63	1.13076e-58	3555.15	2725.64	5599.5	52.7648	40.1779	88.3616	SEMA6D
ENSG00000130508	-6.76859	0.00917173	3.32018e-60	3.06137e-56	723.775	859.899	827.158	2.47335	14.0155	5.61026	PXDN
ENSG00000112972	3.50827	11.3788	9.71225e-55	5.97012e-51	2550.28	2400.22	2780.81	33030	33488.7	21438.2	HMGCS1
ENSG00000205542	-6.42594	0.0116305	5.22605e-42	2.33683e-38	930.894	1126.15	1094.73	4.12225	7.47495	28.0513	TMSB4X
ENSG00000205730	-3.70988	0.0764212	6.33595e-42	2.33683e-38	332.299	302.411	365.318	24.7335	25.228	26.6487	ITPRIPL2
ENSG00000233392	3.88523	14.7764	4.40365e-41	1.35346e-37	43.2444	26.2966	39.0976	482.304	628.83	462.846	AC104809.2
ENSG00000079459	2.70966	6.54166	3.12651e-37	8.23657e-34	3732.68	4373.79	5261.06	30790.8	32526.3	24121.3	FDFT1
ENSG00000082014	-2.3806	0.19203	1.69223e-36	3.9008e-33	1046.97	1237.26	1205.92	200.341	221.445	251.059	SMARCD3
ENSG00000182809	3.04481	8.25239	5.2475e-35	1.07521e-31	277.675	178.817	316.446	2047.11	2060.28	2241.3	CRIP2
ENSG00000171517	4.25045	19.0333	1.69714e-34	3.1297e-31	11.3801	29.5837	30.545	488.899	514.837	374.485	LPAR3
ENSG00000167508	2.79397	6.93537	1.94739e-33	3.26471e-30	647.529	598.905	667.102	4940.93	5129.68	3190.83	MVD
ENSG00000196507	-2.82537	0.141085	8.74954e-32	1.31295e-28	531.451	622.572	602.347	75.025	69.1433	106.595	TCEAL3
ENSG00000197888	1.96193	3.89584	9.25564e-32	1.31295e-28	2788.13	2328.57	2881	10124.3	9772.56	11250	UGT2B17
ENSG00000103528	-4.22945	0.0533099	1.83179e-30	2.41286e-27	481.379	349.745	456.953	34.6269	12.1468	21.0385	SYT17
ENSG00000009765	2.66759	6.35366	6.14897e-30	7.55954e-27	96.731	78.2324	97.7439	584.535	481.2	657.803	IYD
ENSG00000112414	3.23913	9.44222	2.74084e-29	3.15899e-26	2986.14	3521.12	4000.17	25502.7	26045.5	47667.6	ADGRG6
ENSG00000177432	-5.28688	0.0256147	3.42604e-29	3.71645e-26	186.634	174.873	186.935	3.2978	6.54058	4.20769	NAP1L5
ENSG00000135842	-4.01055	0.0620446	1.08102e-27	1.10751e-24	690.773	764.574	449.622	34.6269	24.2936	61.7128	FAM129A
ENSG00000120896	2.45821	5.49533	2.14292e-27	2.07988e-24	79.6608	74.9454	90.4131	511.159	412.057	415.159	SORBS3
ENSG00000062038	-5.57118	0.0210333	6.72109e-27	6.19718e-24	171.84	195.91	156.39	3.2978	3.73747	4.20769	CDH3
ENSG00000046889	-3.50861	0.0878627	4.2771e-26	3.75591e-23	235.568	277.429	202.819	14.8401	25.228	23.8436	PREX2
ENSG00000119673	3.69522	12.9531	9.69331e-25	8.1252e-22	26.1743	26.2966	51.3155	412.225	580.243	331.005	ACOT2
ENSG00000160285	1.98573	3.96063	1.95064e-24	1.56399e-21	3451.59	2623.09	3092.37	12562.2	13430.6	10301.8	LSS
ENSG00000172985	-4.20986	0.0540389	2.87247e-24	2.20713e-21	195.738	159.095	131.954	8.24451	7.47495	11.2205	SH3RF3
ENSG00000126603	-2.77339	0.14626	2.56954e-23	1.8954e-20	826.196	488.46	752.628	117.072	95.3056	88.3616	GLIS2
ENSG00000073849	-2.79254	0.144331	3.02317e-23	2.14424e-20	262.881	260.337	353.1	37.9247	39.2435	50.4923	ST6GAL1
ENSG00000240771	-3.11378	0.115521	4.38008e-23	2.9916e-20	310.677	320.819	529.039	45.3448	48.5872	39.2718	ARHGEF25
ENSG00000110921	1.82766	3.54962	8.50513e-23	5.60154e-20	798.884	683.712	649.997	2782.52	2597.55	2185.2	MVK
ENSG00000226321	3.94721	15.4252	9.56107e-23	6.07985e-20	21.6222	11.8335	7.33079	222.602	240.133	161.295	CROCC2
ENSG00000206503	-1.81428	0.284347	1.17073e-22	7.19648e-20	1952.83	1949.89	2207.79	675.225	521.378	538.585	HLA-A
ENSG00000164930	1.73902	3.33809	1.33131e-22	7.91959e-20	611.112	604.165	768.511	2278.78	2076.17	2259.53	FZD6
ENSG00000151612	-1.69341	0.309195	1.63538e-22	9.42439e-20	1543.14	1329.95	1604.22	487.25	425.138	471.262	ZNF827
ENSG00000164211	2.06251	4.17712	2.28685e-22	1.27793e-19	340.265	307.013	412.968	1655.5	1244.58	1518.98	STARD4
ENSG00000104549	2.30764	4.95073	2.70078e-22	1.46485e-19	1967.62	2275.31	2261.55	14219.3	9021.33	8960.98	SQLE
ENSG00000136689	2.02489	4.0696	4.9412e-21	2.60345e-18	108.111	132.141	142.95	476.532	577.44	506.326	IL1RN
ENSG00000113580	-4.6948	0.0386121	1.27999e-20	6.55677e-18	1840.16	556.173	1588.34	47.8181	23.3592	84.1539	NR3C1
ENSG00000134769	4.01929	16.2153	1.80221e-20	8.98232e-18	10.2421	15.1206	15.8834	255.58	128.009	290.331	DTNA
ENSG00000120675	4.48531	22.3983	4.72761e-20	2.29426e-17	2.27602	5.25932	13.4398	146.752	127.074	178.126	DNAJC15
ENSG00000092068	1.35682	2.5612	7.12236e-20	3.36778e-17	881.959	853.325	849.15	2371.94	2168.67	2075.8	SLC7A8
ENSG00000108511	-3.00796	0.124313	1.18087e-19	5.31132e-17	141.113	176.187	150.281	22.2602	19.6217	15.4282	HOXB6
ENSG00000134240	3.5916	12.0553	1.15623e-19	5.31132e-17	23.8982	46.6765	28.1014	385.843	569.031	253.864	HMGCS2
ENSG00000052802	2.29545	4.90907	6.75642e-19	2.96655e-16	1999.49	1621.84	2353.18	12736.9	9051.23	7527.56	MSMO1
ENSG00000145284	-2.62076	0.162582	7.28646e-19	3.12488e-16	916.099	626.517	934.676	178.906	124.271	96.7769	SCD5
ENSG00000198681	3.42882	10.7691	2.30511e-18	9.66103e-16	28.4503	33.5282	40.3193	224.251	556.884	318.382	MAGEA1
ENSG00000254101	3.98362	15.8193	8.8475e-18	3.62571e-15	5.69006	5.91674	9.77439	125.316	84.0932	120.621	LINC02055
ENSG00000106484	3.52142	11.483	1.09301e-17	4.38177e-15	26.1743	41.4172	62.3117	431.188	740.02	314.174	MEST
ENSG00000008517	3.86877	14.6089	1.49478e-17	5.86496e-15	31.8643	22.3521	62.3117	416.348	881.11	380.095	IL32
ENSG00000135596	1.50566	2.83954	2.03283e-17	7.80989e-15	815.954	658.73	742.853	1873.15	2198.57	2220.26	MICAL1
ENSG00000037280	-3.99347	0.0627833	3.38965e-17	1.27569e-14	241.258	396.422	230.92	6.5956	28.9654	19.6359	FLT4
ENSG00000171431	6.86256	116.369	3.74209e-17	1.38016e-14	2.27602	1.97225	0	274.542	85.9619	171.113	KRT20
ENSG00000122641	-6.57055	0.0105213	6.57626e-17	2.3779e-14	242.396	97.2975	140.507	2.47335	0	2.80513	INHBA
ENSG00000130827	2.53089	5.77929	6.81437e-17	2.41661e-14	479.103	415.487	375.092	3437.96	1562.26	2336.67	PLXNA3
ENSG00000091656	-3.50744	0.0879338	7.34502e-17	2.55565e-14	355.06	452.302	328.664	17.3135	25.228	60.3103	ZFHX4
ENSG00000120075	-5.19251	0.0273464	8.96802e-17	3.06258e-14	109.249	78.8899	150.281	2.47335	1.86874	5.61026	HOXB5
ENSG00000104324	4.98421	31.6516	1.01771e-16	3.4123e-14	2.27602	2.62966	6.10899	146.752	72.8808	112.205	CPQ
ENSG00000162777	3.85897	14.5099	1.28076e-16	4.21758e-14	5.69006	12.4909	8.55259	138.508	172.858	89.7641	DENND2D
ENSG00000155893	-2.04539	0.242257	1.38557e-16	4.48267e-14	359.612	402.996	509.49	89.0407	116.796	102.387	PXYLP1
ENSG00000173511	-2.08932	0.234991	1.42791e-16	4.54001e-14	547.384	379.329	510.712	113.774	94.3712	130.438	VEGFB
ENSG00000165821	-1.91911	0.264418	4.76885e-16	1.49055e-13	619.078	581.155	735.523	198.693	179.399	130.438	SALL2
ENSG00000112655	-1.71647	0.304292	7.63754e-16	2.3474e-13	978.69	805.334	861.368	316.589	263.492	221.605	PTK7
ENSG00000102878	1.38102	2.60452	1.23956e-15	3.74735e-13	529.175	480.571	599.903	1435.37	1307.18	1443.24	HSF4
ENSG00000112419	-1.40316	0.378099	1.44614e-15	4.24027e-13	1333.75	1587	1306.1	549.084	491.478	559.623	PHACTR2
ENSG00000140044	-1.29248	0.408247	1.4486e-15	4.24027e-13	1189.22	1107.09	1188.81	516.106	456.906	447.418	JDP2
ENSG00000115963	-4.70882	0.0382388	2.84741e-15	8.20456e-13	381.234	870.418	541.257	4.9467	46.7184	16.8308	RND3
ENSG00000157833	-1.93921	0.26076	2.92055e-15	8.28582e-13	451.791	465.45	356.765	107.179	132.68	91.1667	GAREM2
ENSG00000106541	3.90632	14.9941	3.92188e-15	1.09581e-12	63.7287	416.801	257.799	3821.33	3722.53	3554.1	AGR2
ENSG00000218891	-1.78716	0.289743	4.31405e-15	1.18739e-12	866.027	673.193	797.834	225.075	183.136	270.695	ZNF579
ENSG00000002834	1.47531	2.78043	5.17575e-15	1.38328e-12	1325.78	1415.42	1502.81	4099.99	3240.39	4461.56	LASP1
ENSG00000124942	3.41644	10.6771	5.16276e-15	1.38328e-12	390.338	1668.52	715.974	9799.42	10437.8	9421.03	AHNAK
ENSG00000113161	1.77705	3.42724	5.86107e-15	1.54406e-12	3228.54	3268.01	3118.03	14344.6	9806.2	8798.29	HMGCR
ENSG00000152137	4.8292	28.4271	8.71249e-15	2.26292e-12	7.96608	3.28708	4.88719	234.968	64.4714	143.062	HSPB8
ENSG00000125813	-2.36992	0.193457	8.85441e-15	2.26784e-12	250.363	224.179	188.157	38.7492	56.0621	32.259	PAX1
ENSG00000126709	2.94133	7.68121	9.38217e-15	2.37009e-12	81.9368	195.91	83.0823	763.441	825.048	1209.01	IFI6
ENSG00000172893	1.44632	2.72511	1.06531e-14	2.65479e-12	5181.37	4739.97	4845.65	15959.7	12896.2	11380.4	DHCR7
ENSG00000163898	3.39225	10.4995	1.18681e-14	2.91814e-12	11.3801	9.86123	17.1052	139.332	85.9619	169.71	LIPH
ENSG00000077713	3.89143	14.8401	1.31892e-14	3.20028e-12	6.82807	12.4909	34.2104	267.122	336.373	173.918	SLC25A43
ENSG00000105518	-2.71665	0.152127	1.34753e-14	3.22724e-12	1176.7	775.75	1469.82	255.58	142.024	120.621	TMEM205
ENSG00000125731	-2.0436	0.242557	1.40497e-14	3.32167e-12	394.89	400.366	371.427	71.7272	124.271	86.959	SH2D3A
ENSG00000259087	2.94323	7.69131	1.85553e-14	4.33137e-12	35.2784	37.4727	64.7553	412.225	207.43	430.587	AL121790.2
ENSG00000186480	1.75265	3.36977	2.16141e-14	4.98232e-12	2860.96	2199.05	2698.95	10628.8	8777.46	6729.5	INSIG1
ENSG00000179630	3.4861	11.2053	2.80493e-14	6.38589e-12	6.82807	8.5464	9.77439	112.95	99.9775	67.3231	LACC1
ENSG00000213468	3.15365	8.89905	4.02601e-14	9.05411e-12	12.5181	9.86123	28.1014	135.21	152.302	145.867	FIRRE
ENSG00000168461	-3.38678	0.0956044	4.56949e-14	1.01525e-11	135.423	126.881	195.488	9.06896	24.2936	9.81795	RAB31
ENSG00000162909	1.22287	2.33411	4.65854e-14	1.02272e-11	2117.84	2081.38	2156.47	5568.34	4863.39	4398.44	CAPN2
ENSG00000139910	-1.96402	0.256312	5.25745e-14	1.14062e-11	3266.09	3074.73	4441.24	1032.21	660.599	1071.56	NOVA1
ENSG00000131165	1.1448	2.21115	7.00573e-14	1.49907e-11	1701.33	1464.72	1700.74	3677.87	3668.33	3406.83	CHMP1A
ENSG00000213071	3.55375	11.7432	7.07226e-14	1.49907e-11	12.5181	11.8335	17.1052	111.301	256.951	112.205	LPAL2
ENSG00000101144	-4.37658	0.0481415	9.0619e-14	1.89898e-11	446.101	366.18	368.983	33.8025	1.86874	21.0385	BMP7
ENSG00000138119	2.58685	6.00786	1.35423e-13	2.80599e-11	27.3123	44.0468	30.545	260.526	150.433	210.385	MYOF
ENSG00000067064	1.61271	3.05827	1.47677e-13	3.02591e-11	1955.1	1622.5	1842.47	6847.89	5295.07	4425.09	IDI1
ENSG00000279072	3.62087	12.3024	1.53826e-13	3.11726e-11	6.82807	4.60191	7.33079	67.6049	69.1433	86.959	AC118758.3
ENSG00000044524	3.26505	9.61339	1.71502e-13	3.43769e-11	274.261	726.444	328.664	5147.05	5554.82	2098.24	EPHA3
ENSG00000099194	1.11142	2.16058	1.86652e-13	3.70112e-11	20140.5	18648.2	22554.4	42403.1	44424.6	45704	SCD
ENSG00000260630	1.90244	3.73846	2.19302e-13	4.30229e-11	143.389	83.4918	109.962	436.134	423.269	389.913	SNAI3-AS1
ENSG00000146555	-2.59634	0.165357	2.57634e-13	5.00109e-11	289.055	516.071	327.442	44.5203	86.8963	56.1026	SDK1
ENSG00000182871	1.25506	2.38678	2.68176e-13	5.1515e-11	539.418	529.219	626.783	1373.53	1435.19	1231.45	COL18A1
ENSG00000112183	-2.2478	0.210545	4.12486e-13	7.84191e-11	852.371	999.929	573.023	185.501	208.364	115.01	RBM24
ENSG00000110237	-1.62073	0.32517	4.73949e-13	8.91846e-11	2569.63	1819.07	2191.91	796.419	766.182	573.649	ARHGEF17
ENSG00000183248	-1.18139	0.440926	4.81323e-13	8.96573e-11	2370.48	2208.26	2178.47	1066.01	1036.21	873.798	PRR36
ENSG00000234614	2.44222	5.43477	5.96487e-13	1.09998e-10	26.1743	29.5837	48.8719	161.592	173.793	228.618	AL450992.2
ENSG00000124507	-1.88112	0.271473	7.43536e-13	1.35758e-10	459.757	578.526	585.241	112.125	141.09	190.749	PACSIN1
ENSG00000065989	-3.67323	0.0783877	7.59358e-13	1.37287e-10	150.218	284.661	201.597	9.06896	31.7685	8.41539	PDE4A
ENSG00000162496	-3.60068	0.0824303	8.61825e-13	1.52816e-10	689.635	683.055	1468.6	34.6269	56.0621	145.867	DHRS3
ENSG00000087258	-1.71248	0.305135	8.61406e-13	1.52816e-10	352.784	430.607	370.205	133.561	125.205	91.1667	GNAO1
ENSG00000170689	-2.07313	0.237643	9.01993e-13	1.58416e-10	350.508	472.682	279.792	71.7272	95.3056	96.7769	HOXB9
ENSG00000118707	-1.76468	0.294291	1.01716e-12	1.76956e-10	609.974	637.036	693.982	147.577	246.673	176.723	TGIF2
ENSG00000058668	-1.29932	0.406319	1.05879e-12	1.82477e-10	4308.51	4213.38	4140.68	1486.48	1624.87	2037.93	ATP2B4
ENSG00000140557	-3.87649	0.0680865	1.30657e-12	2.23096e-10	227.602	225.494	127.067	24.7335	10.2781	2.80513	ST8SIA2
ENSG00000197747	3.72455	13.2191	1.55688e-12	2.63398e-10	6.82807	28.2689	12.218	139.332	327.029	182.333	S100A10
ENSG00000012817	1.05595	2.07909	1.74198e-12	2.90721e-10	992.346	900.002	965.221	1957.25	2099.53	1879.44	KDM5D
ENSG00000172243	3.07664	8.43646	1.7499e-12	2.90721e-10	36.4164	37.4727	12.218	206.113	343.848	186.541	CLEC7A
ENSG00000067840	-2.6225	0.162386	2.57093e-12	4.23308e-10	229.878	149.233	201.597	42.8714	18.6874	32.259	PDZD4
ENSG00000151883	-1.77248	0.292705	4.48022e-12	7.31149e-10	409.684	280.059	359.209	107.179	112.124	85.5564	PARP8
ENSG00000185324	1.16146	2.23683	4.52974e-12	7.32746e-10	1680.84	1463.41	1857.13	3502.27	3906.6	3771.5	CDK10
ENSG00000183878	3.13552	8.78791	6.92148e-12	1.1099e-09	11.3801	19.065	48.8719	231.671	200.889	253.864	UTY
ENSG00000143653	3.28773	9.76578	7.13135e-12	1.1337e-09	15.9322	17.7502	37.8758	330.605	239.198	117.815	SCCPDH
ENSG00000145358	2.83896	7.15506	7.64638e-12	1.20519e-09	473.413	868.446	874.808	2434.6	8012.21	5418.11	DDIT4L
ENSG00000169439	1.80078	3.48409	8.38105e-12	1.30979e-09	253.777	214.317	285.901	1070.14	626.961	924.29	SDC2
ENSG00000141002	1.13202	2.19166	9.16637e-12	1.42048e-09	2495.66	1986.71	2414.27	5230.31	4788.64	5088.5	TCF25
ENSG00000183960	3.33354	10.0808	1.24911e-11	1.9037e-09	109.249	42.732	131.954	770.037	486.806	1590.51	KCNH8
ENSG00000043039	-1.70237	0.307282	1.35669e-11	2.05072e-09	683.945	435.209	692.76	181.379	181.268	193.554	BARX2
ENSG00000111846	2.93095	7.62614	2.27983e-11	3.41808e-09	20.4842	38.7875	42.7629	136.034	360.666	284.721	GCNT2
ENSG00000274376	8.74272	428.372	2.36463e-11	3.51662e-09	0	0	0	114.599	78.487	35.0641	ADAMTS7P1
ENSG00000250420	1.88772	3.7005	2.39563e-11	3.53422e-09	61.4526	49.3062	76.9733	255.58	193.414	238.436	AACSP1
ENSG00000006071	-2.38928	0.190878	2.4473e-11	3.55359e-09	335.713	196.567	217.48	61.8338	31.7685	49.0898	ABCC8
ENSG00000242125	-1.41079	0.376107	2.43452e-11	3.55359e-09	7913.73	6599.14	7958.8	2194.69	3210.49	3047.77	SNHG3
ENSG00000143147	-1.38204	0.383676	2.67527e-11	3.84104e-09	455.205	544.997	478.945	216.831	178.464	171.113	GPR161
ENSG00000106258	2.44029	5.42749	2.68691e-11	3.84104e-09	18.2082	26.954	20.7706	98.9341	112.124	154.282	CYP3A5
ENSG00000257242	-1.6299	0.32311	2.71784e-11	3.85537e-09	332.299	285.976	277.348	78.3228	112.124	99.5821	LINC01619
ENSG00000166974	1.45312	2.73799	3.13358e-11	4.41117e-09	401.718	418.774	375.092	1360.34	923.156	990.211	MAPRE2
ENSG00000149927	-1.59647	0.330686	3.31205e-11	4.62709e-09	678.255	501.608	797.834	227.548	225.183	199.164	DOC2A
ENSG00000057019	1.85935	3.62844	4.02177e-11	5.57635e-09	75.1088	65.7415	56.2027	265.473	183.136	267.89	DCBLD2
ENSG00000177873	2.97472	7.86106	4.67794e-11	6.43776e-09	5.69006	12.4909	8.55259	70.0783	75.6839	72.9334	ZNF619
ENSG00000135046	3.76788	13.6222	5.38503e-11	7.35595e-09	3.41404	17.0928	9.77439	225.075	118.665	84.1539	ANXA1
ENSG00000267886	2.28494	4.87343	5.81941e-11	7.89086e-09	25.0363	37.4727	21.9924	136.859	166.318	116.413	AC074135.1
ENSG00000164867	3.11952	8.69101	7.41547e-11	9.98166e-09	185.496	280.059	267.574	3952.42	839.063	1582.09	NOS3
ENSG00000104081	-1.92874	0.262658	7.48235e-11	9.9987e-09	1529.49	753.398	901.687	263	277.508	295.941	BMF
ENSG00000104833	-2.56797	0.168641	9.6137e-11	1.27544e-08	153.632	117.02	237.029	35.4514	28.9654	19.6359	TUBB4A
ENSG00000184937	-7.23083	0.00665738	1.06257e-10	1.39963e-08	85.3509	147.918	63.5335	0.824451	0.934369	0	WT1
ENSG00000196407	2.81988	7.06105	1.11443e-10	1.45753e-08	19.3462	20.3799	56.2027	195.395	192.48	279.11	THEM5
ENSG00000163331	-8.23849	0.00331106	1.12344e-10	1.45897e-08	83.0749	71.6583	179.604	0	0.934369	0	DAPL1
ENSG00000158296	2.61811	6.13946	1.15679e-10	1.49177e-08	92.1789	34.843	53.7591	493.846	252.28	353.446	SLC13A3
ENSG00000163083	2.56175	5.90422	1.20616e-10	1.54464e-08	21.6222	24.9818	52.5373	187.15	239.198	150.074	INHBB
ENSG00000236699	3.19984	9.18859	1.25938e-10	1.60167e-08	17.0702	24.9818	56.2027	363.583	148.565	382.9	ARHGEF38
ENSG00000132196	1.07705	2.10971	1.52973e-10	1.93218e-08	800.022	794.815	808.831	1882.22	1699.62	1485.32	HSD17B7
ENSG00000053747	1.35715	2.56179	1.56029e-10	1.95737e-08	5274.68	4853.7	3825.45	14061.8	10244.4	11442.1	LAMA3
ENSG00000229809	1.29485	2.45352	1.57611e-10	1.96386e-08	135.423	130.826	151.503	352.865	314.882	354.849	ZNF688
ENSG00000242828	4.53948	23.2552	1.62391e-10	2.00984e-08	0	3.94449	2.4436	42.8714	58.8652	64.518	AC068756.1
ENSG00000259803	1.81073	3.50821	1.73683e-10	2.13526e-08	274.261	368.81	454.509	1000.06	1672.52	1176.75	SLC22A31
ENSG00000268940	-6.97301	0.00796004	1.83693e-10	2.22861e-08	112.663	73.6305	68.4207	0	0.934369	1.40256	CT45A1
ENSG00000139793	5.52006	45.8883	1.83366e-10	2.22861e-08	6.82807	19.7225	56.2027	1521.94	558.753	1698.51	MBNL2
ENSG00000105963	-2.58785	0.166334	2.27863e-10	2.74642e-08	157.046	88.7511	98.9657	23.9091	15.8843	16.8308	ADAP1
ENSG00000057252	-1.26863	0.415053	2.30199e-10	2.75656e-08	2345.44	2609.94	2562.11	837.642	1060.51	1225.84	SOAT1
ENSG00000137745	5.78345	55.0799	2.37655e-10	2.82748e-08	2.27602	1.97225	3.6654	290.207	18.6874	115.01	MMP13
ENSG00000151773	3.15879	8.93081	2.51945e-10	2.97828e-08	14.7942	3.94449	15.8834	108.003	92.5025	92.5693	CCDC122
ENSG00000109610	2.35128	5.10275	2.68141e-10	3.14955e-08	62.5906	119.65	90.4131	307.52	680.22	410.951	SOD3
ENSG00000171649	2.3772	5.19526	3.31475e-10	3.86882e-08	43.2444	83.4918	39.0976	225.075	386.829	262.28	ZIK1
ENSG00000137801	-1.69942	0.30791	3.51645e-10	4.02775e-08	24999.8	28898	16293.9	7194.98	8674.68	5742.1	THBS1
ENSG00000253293	-2.57059	0.168336	4.21487e-10	4.79793e-08	1012.83	819.797	574.245	192.921	152.302	57.5051	HOXA10
ENSG00000008311	-1.18147	0.440901	4.67132e-10	5.2849e-08	739.708	691.601	613.343	328.131	269.098	304.356	AASS
ENSG00000079841	2.14891	4.43492	5.07749e-10	5.70939e-08	78.5228	40.7598	90.4131	370.178	293.392	253.864	RIMS1
ENSG00000225177	-1.39352	0.380635	5.69295e-10	6.36264e-08	241.258	287.291	237.029	94.8118	98.1087	99.5821	AL590617.2
ENSG00000171444	-2.13957	0.226947	5.84683e-10	6.49527e-08	219.636	157.78	178.383	58.536	37.3747	28.0513	MCC
ENSG00000225855	1.26191	2.39813	6.38732e-10	7.05321e-08	241.258	240.614	303.006	681.821	554.081	642.375	RUSC1-AS1
ENSG00000278970	1.43715	2.70786	6.58024e-10	7.22299e-08	81.9368	89.4085	83.0823	230.022	205.561	256.669	HEIH
ENSG00000166503	-1.32173	0.400054	7.2091e-10	7.86645e-08	1816.27	1867.72	2356.85	958.012	773.657	681.646	HDGFL3
ENSG00000174567	2.94596	7.70589	7.61629e-10	8.26188e-08	9.10409	9.20382	15.8834	118.721	79.4213	58.9077	GOLT1A
ENSG00000106477	1.43298	2.70005	8.05556e-10	8.68729e-08	163.874	208.401	219.924	434.485	581.177	586.272	CEP41
ENSG00000167600	-3.80859	0.0713677	8.50703e-10	9.12083e-08	75.1088	106.501	54.9809	9.06896	0.934369	7.01282	CYP2S1
ENSG00000101460	2.75751	6.7623	8.62088e-10	9.18946e-08	5.69006	15.1206	21.9924	89.0407	107.452	92.5693	MAP1LC3A
ENSG00000233836	2.33905	5.05969	8.84314e-10	9.3722e-08	30.7263	39.4449	67.1989	300.1	162.58	227.215	AC139769.1
ENSG00000180881	-1.14585	0.451922	9.33798e-10	9.84009e-08	488.207	524.618	596.238	248.984	229.855	248.254	CAPS2
ENSG00000235984	-2.98739	0.126098	9.45919e-10	9.84961e-08	382.372	362.893	504.603	15.6646	56.9965	86.959	GPC5-AS1
ENSG00000179431	-1.73135	0.30117	9.46453e-10	9.84961e-08	274.261	422.061	454.509	106.354	137.352	102.387	FJX1
ENSG00000167767	2.48497	5.59824	9.50724e-10	9.84961e-08	19.3462	28.9263	34.2104	170.661	93.4369	199.164	KRT80
ENSG00000153786	1.02084	2.0291	9.64455e-10	9.93604e-08	1431.62	1448.94	1363.53	2623.4	3277.77	2711.16	ZDHHC7
ENSG00000215039	1.71892	3.29191	1.1834e-09	1.2057e-07	124.043	144.631	193.044	394.912	481.2	643.777	CD27-AS1
ENSG00000101098	-3.39529	0.0950418	1.22903e-09	1.24531e-07	328.885	144.631	211.371	39.5736	6.54058	18.2333	RIMS4
ENSG00000132470	-2.2715	0.207115	1.27578e-09	1.27556e-07	80.7988	88.0937	96.5221	23.0846	16.8186	14.0256	ITGB4
ENSG00000179477	1.84733	3.59832	1.27238e-09	1.27556e-07	39.8304	34.1856	34.2104	112.125	151.368	124.828	ALOX12B
ENSG00000172296	1.8504	3.60601	1.28585e-09	1.27556e-07	323.195	380.644	375.092	1042.11	936.237	1917.31	SPTLC3
ENSG00000090402	3.71467	13.1289	1.28656e-09	1.27556e-07	6.82807	6.57415	6.10899	34.6269	94.3712	129.036	SI
ENSG00000071575	-2.75962	0.147663	1.30943e-09	1.2913e-07	71.6947	101.242	58.6463	9.06896	13.0812	12.6231	TRIB2
ENSG00000169760	-2.30601	0.202219	1.37395e-09	1.34245e-07	1794.64	1284.59	1040.97	390.79	303.67	136.049	NLGN1
ENSG00000134324	1.25785	2.3914	1.37586e-09	1.34245e-07	3531.25	3241.72	3770.47	10064.9	6650.84	8493.93	LPIN1
ENSG00000083520	1.03378	2.04738	1.4903e-09	1.44646e-07	498.449	581.155	559.584	1107.24	1033.41	1220.23	DIS3
ENSG00000108821	-1.40179	0.378458	1.61536e-09	1.55963e-07	652.081	926.956	676.876	324.834	250.411	279.11	COL1A1
ENSG00000206052	-2.5065	0.175982	1.64375e-09	1.57877e-07	89.9029	61.1396	86.7477	14.0157	15.8843	11.2205	DOK6
ENSG00000183850	2.17738	4.5233	2.10573e-09	1.99137e-07	31.8643	44.0468	19.5488	141.806	170.989	127.633	ZNF730
ENSG00000100156	1.35001	2.54914	2.13452e-09	2.0083e-07	199.152	195.252	146.616	518.579	409.254	454.431	SLC16A8
ENSG00000206432	-6.06278	0.0149597	2.18592e-09	2.04622e-07	76.2468	91.3807	29.3232	0.824451	1.86874	0	TMEM200C
ENSG00000111052	-1.54106	0.343634	2.40365e-09	2.22742e-07	947.964	1262.24	1005.54	380.072	457.841	265.085	LIN7A
ENSG00000135722	1.14666	2.21401	2.59993e-09	2.39726e-07	347.094	373.412	306.671	694.187	858.685	725.126	FBXL8
ENSG00000172031	-3.1196	0.115056	2.79925e-09	2.56821e-07	60.3146	122.937	58.6463	7.42006	12.1468	8.41539	EPHX4
ENSG00000277969	-1.27779	0.412427	2.99184e-09	2.73132e-07	290.193	362.893	296.897	130.263	130.812	131.841	AC006449.6
ENSG00000127329	3.07519	8.42798	3.10449e-09	2.82019e-07	36.4164	24.9818	26.8796	408.928	87.8307	244.046	PTPRB
ENSG00000123643	-1.69705	0.308417	3.12921e-09	2.82872e-07	1303.02	1673.12	1105.73	296.802	552.212	410.951	SLC36A1
ENSG00000071246	-1.39343	0.38066	3.21198e-09	2.88937e-07	291.331	219.577	244.36	96.4607	96.24	93.9718	VASH1
ENSG00000233101	-7.70722	0.00478515	3.70827e-09	3.31962e-07	51.2105	40.1023	26.8796	0	0	0	HOXB-AS3
ENSG00000128283	-1.11578	0.46144	3.8608e-09	3.43947e-07	1570.46	1950.55	1909.67	783.228	954.925	767.203	CDC42EP1
ENSG00000184227	3.37978	10.4092	4.0677e-09	3.60637e-07	3.41404	3.28708	9.77439	46.9937	54.1934	61.7128	ACOT1
ENSG00000122863	-2.37989	0.192124	4.17305e-09	3.65404e-07	319.781	625.86	405.637	61.8338	138.287	58.9077	CHST3
ENSG00000003400	3.47642	11.1303	4.18092e-09	3.65404e-07	1.13801	13.1483	6.10899	66.7805	83.1588	93.9718	CASP10
ENSG00000073670	-1.3111	0.403014	4.49205e-09	3.90745e-07	666.875	776.408	664.658	254.755	351.323	242.644	ADAM11
ENSG00000183098	-1.97566	0.254254	4.64691e-09	4.02318e-07	851.233	1098.54	774.62	154.997	352.257	185.139	GPC6
ENSG00000233695	2.25468	4.77227	4.82223e-09	4.15545e-07	2855.27	2665.16	3356.28	23008.8	6877.89	12471.6	GAS6-AS1
ENSG00000074181	-1.15888	0.44786	4.98394e-09	4.27483e-07	1675.15	1871	1781.38	959.661	747.495	676.036	NOTCH3
ENSG00000104325	2.31833	4.98753	5.16845e-09	4.41256e-07	96.731	96.6401	261.465	648.843	877.372	732.139	DECR1
ENSG00000242732	3.47627	11.1291	5.79303e-09	4.90042e-07	5.69006	1.97225	7.33079	43.6959	57.9309	53.2974	RTL5
ENSG00000041353	1.59376	3.01836	5.84017e-09	4.91774e-07	154.77	274.142	238.251	647.194	577.44	796.657	RAB27B
ENSG00000135502	-3.78039	0.072776	5.90639e-09	4.9509e-07	40.9684	46.0191	48.8719	2.47335	5.60621	1.40256	SLC26A10
ENSG00000026025	2.07983	4.22757	6.06586e-09	5.06156e-07	137.699	327.393	350.656	1350.45	1216.55	883.616	VIM
ENSG00000074219	-1.71335	0.304951	6.34018e-09	5.26663e-07	208.256	189.336	178.383	51.9404	77.5526	44.8821	TEAD2
ENSG00000075399	1.27472	2.41952	6.80244e-09	5.60017e-07	528.037	356.977	469.171	1194.63	962.4	1112.23	VPS9D1
ENSG00000153233	2.43153	5.39467	6.78586e-09	5.60017e-07	96.731	49.9636	68.4207	494.67	187.808	472.664	PTPRR
ENSG00000231345	2.57203	5.94644	7.28359e-09	5.94322e-07	7.96608	15.1206	12.218	59.3604	68.2089	88.3616	BEND3P1
ENSG00000126790	1.60342	3.03863	8.0848e-09	6.56792e-07	548.522	550.914	684.207	2340.62	1199.73	1876.63	L3HYPDH
ENSG00000185052	-4.84285	0.0348464	8.42598e-09	6.81507e-07	70.5567	30.2411	50.0937	0.824451	0.934369	4.20769	SLC24A3
ENSG00000258947	3.25567	9.55112	8.68691e-09	6.99543e-07	33.0023	34.1856	21.9924	572.169	120.534	161.295	TUBB3
ENSG00000233251	2.8256	7.08908	9.08341e-09	7.28292e-07	45.5205	24.3244	18.327	327.307	108.387	186.541	AC007743.1
ENSG00000105643	-1.51402	0.350135	9.22607e-09	7.33354e-07	625.906	584.442	537.591	201.99	264.426	143.062	ARRDC2
ENSG00000172965	4.55641	23.5297	9.20797e-09	7.33354e-07	0	6.57415	1.2218	112.125	48.5872	50.4923	MIR4435-2HG
ENSG00000224689	4.21787	18.6083	9.34673e-09	7.39756e-07	0	7.23157	2.4436	38.7492	82.2244	81.3487	ZNF812P
ENSG00000120437	1.89583	3.72137	9.53906e-09	7.51751e-07	663.461	1179.4	664.658	2917.73	4246.71	2175.38	ACAT2
ENSG00000249803	4.32572	20.0526	9.8482e-09	7.72811e-07	2.27602	3.28708	0	48.6426	41.1122	35.0641	AC112178.1
ENSG00000205726	1.01064	2.01481	9.93272e-09	7.76141e-07	1019.66	1205.04	1104.51	2320.83	1949.09	2443.27	ITSN1
ENSG00000104361	3.97957	15.775	1.05517e-08	8.21031e-07	1.13801	3.28708	13.4398	47.8181	96.24	126.231	NIPAL2
ENSG00000155918	5.66619	50.7802	1.08373e-08	8.39706e-07	1.13801	1.97225	0	78.3228	19.6217	82.7513	RAET1L
ENSG00000270168	2.45184	5.47115	1.26601e-08	9.76838e-07	10.2421	9.86123	15.8834	58.536	63.5371	71.5308	AC004233.2
ENSG00000165757	-1.76657	0.293906	1.34816e-08	1.03589e-06	116.077	123.594	153.947	34.6269	34.5716	47.6872	JCAD
ENSG00000211452	3.07229	8.4111	1.47681e-08	1.12536e-06	11.3801	38.7875	45.2065	120.37	282.179	403.939	DIO1
ENSG00000003402	1.26592	2.4048	1.53057e-08	1.16154e-06	269.709	263.624	335.995	819.504	582.112	684.451	CFLAR
ENSG00000078399	-3.68366	0.0778232	1.59416e-08	1.19992e-06	70.5567	57.8526	53.7591	9.89341	1.86874	1.40256	HOXA9
ENSG00000187172	1.26142	2.39732	1.59231e-08	1.19992e-06	283.365	236.012	261.465	733.761	503.625	631.154	BAGE2
ENSG00000235034	-1.73155	0.301129	1.74057e-08	1.29426e-06	218.498	180.132	188.157	77.4984	56.0621	40.6744	C19orf81
ENSG00000141458	1.16764	2.24644	1.82284e-08	1.35e-06	2224.81	2795.99	1868.13	4750.48	5597.8	5136.19	NPC1
ENSG00000065534	-1.00632	0.497814	1.86869e-08	1.37842e-06	675.979	708.036	606.012	311.642	321.423	360.459	MYLK
ENSG00000260027	-4.33646	0.0494989	2.19716e-08	1.60785e-06	40.9684	40.1023	37.8758	1.6489	3.73747	0	HOXB7
ENSG00000135925	-1.7169	0.304201	2.19474e-08	1.60785e-06	249.225	172.243	224.811	46.9937	74.7495	75.7385	WNT10A
ENSG00000135709	1.64415	3.12564	2.40801e-08	1.75518e-06	324.333	245.216	320.111	1289.44	663.402	821.903	KIAA0513
ENSG00000174953	-1.10297	0.465558	2.52058e-08	1.82283e-06	5436.28	7315.72	6215.29	2746.24	3401.1	2683.11	DHX36
ENSG00000198417	2.37535	5.18863	2.63962e-08	1.90146e-06	13.6561	18.4076	14.6616	75.025	109.321	60.3103	MT1F
ENSG00000132746	1.26135	2.39719	2.88455e-08	2.06981e-06	498.449	615.341	726.97	1237.5	1717.37	1457.26	ALDH3B2
ENSG00000001630	1.19499	2.28943	3.43493e-08	2.45518e-06	802.298	973.632	768.511	2339.79	1881.82	1605.94	CYP51A1
ENSG00000245910	-1.37621	0.385228	3.71945e-08	2.64827e-06	772.71	1051.21	1314.66	379.247	455.972	373.082	SNHG6
ENSG00000175344	-2.77528	0.146068	3.78486e-08	2.68448e-06	62.5906	62.4545	72.0861	4.12225	14.0155	11.2205	CHRNA7
ENSG00000260001	-1.47193	0.360499	3.85325e-08	2.72252e-06	672.565	617.313	464.283	216.831	257.886	155.685	TGFBR3L
ENSG00000114374	1.00772	2.01073	4.12727e-08	2.905e-06	1785.54	1465.38	1686.08	3426.42	2838.61	3659.29	USP9Y
ENSG00000111961	-1.12552	0.458336	4.14313e-08	2.90508e-06	2380.72	1995.91	1737.4	970.378	1031.54	798.059	SASH1
ENSG00000204991	1.03368	2.04723	4.25473e-08	2.97203e-06	442.687	442.441	570.58	1000.06	1039.02	935.511	SPIRE2
ENSG00000128487	-1.2629	0.416704	4.41475e-08	3.07217e-06	833.025	1212.27	860.146	366.056	458.775	387.108	SPECC1
ENSG00000196632	-1.59167	0.331787	4.49955e-08	3.1194e-06	268.571	374.727	410.524	84.9184	131.746	134.646	WNK3
ENSG00000265690	1.39549	2.63078	4.57797e-08	3.15009e-06	87.6269	75.6028	62.3117	209.41	177.53	207.58	AC074143.1
ENSG00000258162	2.52163	5.7423	4.61991e-08	3.16713e-06	235.568	103.872	428.851	1347.15	1013.79	2039.33	AC069228.1
ENSG00000089127	2.94058	7.67718	4.81362e-08	3.27557e-06	6.82807	9.86123	4.88719	41.2225	53.259	78.5436	OAS1
ENSG00000099139	-4.16988	0.0555575	5.02703e-08	3.40822e-06	40.9684	38.7875	29.3232	1.6489	1.86874	2.80513	PCSK5
ENSG00000186868	-1.5727	0.336178	5.29597e-08	3.5774e-06	846.681	607.452	530.261	278.664	163.515	224.41	MAPT
ENSG00000140950	1.13605	2.19779	5.34124e-08	3.59481e-06	266.295	334.624	301.784	561.451	742.823	684.451	TLDC1
ENSG00000265778	-3.21731	0.107521	5.76218e-08	3.86401e-06	48.9345	35.5004	48.8719	4.9467	2.80311	7.01282	AC018413.1
ENSG00000146477	5.10188	34.3415	5.84313e-08	3.9041e-06	44.3825	193.938	178.383	1404.86	10013.6	2900.5	SLC22A3
ENSG00000109586	-1.16148	0.447055	7.15966e-08	4.76647e-06	6385.38	4682.77	6856.73	3013.37	2341.53	2656.46	GALNT7
ENSG00000055813	3.04419	8.24884	7.50894e-08	4.96317e-06	37.5544	22.3521	12.218	360.285	96.24	137.451	CCDC85A
ENSG00000279407	-1.27041	0.414543	7.79272e-08	5.13234e-06	524.623	521.33	482.61	176.432	270.033	186.541	AC007191.1
ENSG00000058335	-2.86577	0.137189	7.85119e-08	5.15245e-06	175.254	94.0104	51.3155	10.7179	16.8186	16.8308	RASGRF1
ENSG00000120658	-1.34149	0.394612	8.27001e-08	5.40806e-06	348.232	411.542	559.584	180.555	177.53	161.295	ENOX1
ENSG00000259029	8.17149	288.312	8.40199e-08	5.47495e-06	0	0	0	113.774	6.54058	33.6615	DUX4L18
ENSG00000183242	-7.03471	0.00762679	8.70619e-08	5.6532e-06	48.9345	69.0286	25.6578	0	0	1.40256	WT1-AS
ENSG00000143365	1.06811	2.09668	8.90942e-08	5.76487e-06	619.078	556.831	786.838	1452.68	1280.09	1375.92	RORC
ENSG00000113209	-1.76771	0.293676	9.55045e-08	6.15621e-06	343.68	251.133	167.386	83.2695	63.5371	77.141	PCDHB5
ENSG00000134215	2.86591	7.28996	9.58101e-08	6.15621e-06	6.82807	24.9818	8.55259	139.332	85.0276	82.7513	VAV3
ENSG00000260121	1.27851	2.42588	9.78377e-08	6.24299e-06	330.023	250.475	328.664	719.745	592.39	890.628	AC138028.4
ENSG00000249599	-2.3041	0.202486	9.95634e-08	6.3312e-06	112.663	92.6956	144.172	15.6646	17.753	39.2718	BMPR1B-AS1
ENSG00000255650	1.97477	3.93065	1.02857e-07	6.51815e-06	29.5883	23.0095	26.8796	94.8118	135.483	78.5436	FAM222A-AS1
ENSG00000148935	2.26317	4.80045	1.07262e-07	6.75092e-06	11.3801	18.4076	24.436	64.3071	88.765	107.997	GAS2
ENSG00000236824	1.77806	3.42964	1.0833e-07	6.79494e-06	479.103	967.058	693.982	1568.11	2892.81	2887.88	BCYRN1
ENSG00000151718	-1.44133	0.368229	1.1888e-07	7.4198e-06	185.496	194.595	234.585	87.3918	58.8652	79.9462	WWC2
ENSG00000143333	-1.58011	0.334457	1.27577e-07	7.92135e-06	175.254	256.392	267.574	96.4607	72.8808	63.1154	RGS16
ENSG00000173068	-3.35793	0.0975353	1.39698e-07	8.64489e-06	36.4164	55.8803	116.071	7.42006	9.34369	2.80513	BNC2
ENSG00000223959	1.11192	2.16134	1.44512e-07	8.91287e-06	403.994	336.597	355.543	924.209	785.804	653.595	AFG3L1P
ENSG00000163884	-1.41467	0.375096	1.49692e-07	9.2016e-06	983.242	663.99	753.85	307.52	370.01	220.203	KLF15
ENSG00000106948	-1.40052	0.378793	1.56277e-07	9.54275e-06	1118.67	1331.92	981.104	584.535	361.601	352.044	AKNA
ENSG00000104059	-2.42886	0.185713	1.57701e-07	9.59791e-06	482.517	297.152	455.731	130.263	30.8342	67.3231	FAM189A1
ENSG00000077585	-1.42391	0.3727	1.79536e-07	1.08908e-05	434.72	381.958	504.603	161.592	210.233	117.815	GPR137B
ENSG00000160179	-1.39494	0.38026	1.8018e-07	1.08941e-05	645.253	379.986	445.956	169.837	206.495	182.333	ABCG1
ENSG00000166073	-1.31769	0.401176	1.87112e-07	1.12762e-05	407.408	378.014	335.995	132.737	192.48	123.426	GPR176
ENSG00000198933	-1.2343	0.425047	1.92155e-07	1.15424e-05	1078.84	781.01	1114.28	485.601	432.613	342.226	TBKBP1
ENSG00000132256	1.11669	2.16848	2.09498e-07	1.25028e-05	524.623	650.184	519.264	1440.32	1014.72	1223.04	TRIM5
ENSG00000107443	1.39079	2.62223	2.16806e-07	1.28971e-05	53.4865	47.9913	58.6463	128.614	148.565	140.256	CCNJ
ENSG00000236138	2.4888	5.61311	2.20338e-07	1.30651e-05	13.6561	17.0928	14.6616	104.705	44.8497	107.997	DUX4L26
ENSG00000089327	-3.14488	0.113057	2.27862e-07	1.3468e-05	68.2807	32.8708	106.296	9.06896	4.67184	9.81795	FXYD5
ENSG00000189060	-1.56018	0.339109	2.33437e-07	1.37096e-05	13813.2	23381	12310.8	6580.76	6033.22	4172.63	H1F0
ENSG00000164056	-2.55678	0.169954	2.35361e-07	1.37787e-05	4324.44	4639.38	5375.91	342.971	1633.28	460.041	SPRY1
ENSG00000156711	1.9446	3.84931	2.44992e-07	1.42971e-05	73.9708	46.6765	75.7515	304.222	300.867	143.062	MAPK13
ENSG00000135905	-6.72029	0.00948401	2.46388e-07	1.43332e-05	442.687	726.444	934.676	0	3.73747	16.8308	DOCK10
ENSG00000261604	3.61735	12.2724	2.52798e-07	1.46599e-05	4.55205	3.28708	2.4436	54.4137	49.5215	21.0385	AC114947.2
ENSG00000159556	-1.37203	0.386349	2.61564e-07	1.51207e-05	260.605	276.114	184.492	91.514	85.0276	103.79	ISL2
ENSG00000149809	1.04906	2.06918	2.64365e-07	1.51874e-05	7448.29	5135.07	7047.33	14653.8	13566.1	12390.3	TM7SF2
ENSG00000230989	1.22632	2.3397	2.63789e-07	1.51874e-05	1222.22	1264.87	1488.15	2282.08	3824.37	3193.64	HSBP1
ENSG00000157827	-1.02934	0.489933	2.6699e-07	1.52905e-05	522.347	654.128	595.016	326.482	272.836	267.89	FMNL2
ENSG00000099864	-3.93448	0.0654037	2.70105e-07	1.53735e-05	50.0725	23.667	63.5335	1.6489	5.60621	1.40256	PALM
ENSG00000196172	3.64173	12.4816	2.8214e-07	1.60091e-05	4.55205	1.97225	2.4436	46.1692	26.1623	35.0641	ZNF681
ENSG00000070778	2.13443	4.39062	3.14758e-07	1.77506e-05	46.6585	44.0468	59.8681	352.04	129.877	175.321	PTPN21
ENSG00000114200	1.60711	3.04641	3.16106e-07	1.77723e-05	590.628	858.585	1150.93	2126.26	2218.19	3577.94	BCHE
ENSG00000074590	-1.08968	0.469867	3.36473e-07	1.88027e-05	474.551	580.498	427.629	211.884	245.739	241.241	NUAK1
ENSG00000125266	-1.08237	0.472253	3.55025e-07	1.97795e-05	13607.2	9389.21	13162.4	5724.99	5024.1	6326.97	EFNB2
ENSG00000168517	-1.03472	0.488109	3.63482e-07	2.01897e-05	476.827	379.329	400.75	215.182	188.742	208.982	HEXIM2
ENSG00000169220	-1.11213	0.462612	3.64964e-07	2.02111e-05	414.236	391.162	350.656	175.608	207.43	150.074	RGS14
ENSG00000189362	2.18047	4.53301	3.68518e-07	2.03468e-05	19.3462	16.4354	8.55259	69.2539	74.7495	58.9077	NEMP2
ENSG00000079739	-1.06472	0.478066	3.83891e-07	2.11323e-05	1664.91	1609.35	1975.65	894.529	668.074	948.134	PGM1
ENSG00000134470	-1.54096	0.343656	3.88279e-07	2.13102e-05	132.009	224.836	190.601	65.1316	57.9309	65.9205	IL15RA
ENSG00000129675	-2.35247	0.19581	3.93652e-07	2.15411e-05	70.5567	54.5655	59.8681	11.5423	7.47495	18.2333	ARHGEF6
ENSG00000261514	-2.06514	0.238964	4.04774e-07	2.20634e-05	76.2468	64.4267	96.5221	14.0157	24.2936	18.2333	LINC01976
ENSG00000138696	-1.6655	0.315235	4.0559e-07	2.20634e-05	4111.64	3699.28	4606.18	748.601	1241.78	1927.12	BMPR1B
ENSG00000118402	-3.15888	0.111965	4.07938e-07	2.20897e-05	40.9684	37.4727	30.545	3.2978	3.73747	5.61026	ELOVL4
ENSG00000138798	1.89433	3.7175	4.08469e-07	2.20897e-05	75.1088	107.159	90.4131	483.128	186.874	346.433	EGF
ENSG00000119922	1.63193	3.09928	4.1882e-07	2.25832e-05	61.4526	36.8153	39.0976	140.981	122.402	159.892	IFIT2
ENSG00000107295	-2.37938	0.192192	4.44554e-07	2.39009e-05	118.353	183.419	74.5297	35.4514	16.8186	19.6359	SH3GL2
ENSG00000223776	-1.76925	0.293361	4.47232e-07	2.3975e-05	109.249	124.252	147.838	48.6426	37.3747	23.8436	LGALS8-AS1
ENSG00000142197	1.00159	2.00221	4.61928e-07	2.46911e-05	1659.22	1451.57	1469.82	3659.74	2559.24	2949.59	DOPEY2
ENSG00000152402	-1.44663	0.366878	4.67933e-07	2.49398e-05	134.285	175.53	151.503	47.8181	67.2745	54.7	GUCY1A2
ENSG00000112852	-1.81729	0.283754	4.74708e-07	2.52279e-05	155.908	121.622	87.9695	42.047	28.9654	32.259	PCDHB2
ENSG00000149212	-1.04004	0.486313	4.83111e-07	2.55274e-05	8805.93	10497	10777.5	3955.71	4878.34	5798.2	SESN3
ENSG00000278828	-1.23052	0.426162	4.90844e-07	2.57882e-05	1476	955.882	1093.51	462.517	441.022	600.298	HIST1H3H
ENSG00000248663	1.62297	3.08008	4.94171e-07	2.58892e-05	33.0023	34.1856	39.0976	86.5673	124.271	116.413	LINC00992
ENSG00000113448	2.28354	4.86872	5.01958e-07	2.62227e-05	28.4503	86.1214	62.3117	179.73	426.072	262.28	PDE4D
ENSG00000233087	1.85712	3.62283	5.10282e-07	2.65822e-05	20.4842	32.2134	23.2142	86.5673	79.4213	115.01	RAB6D
ENSG00000133789	1.25465	2.3861	5.1849e-07	2.69337e-05	196.876	270.855	251.69	679.347	594.259	443.21	SWAP70
ENSG00000151838	7.19886	146.917	5.43124e-07	2.81341e-05	0	0	0	41.2225	9.34369	28.0513	CCDC175
ENSG00000038295	-6.33427	0.0123935	5.57605e-07	2.87229e-05	22.7602	25.6392	111.184	0.824451	0.934369	0	TLL1
ENSG00000188511	1.1822	2.26922	5.65271e-07	2.90367e-05	120.629	174.873	135.62	355.338	304.604	323.992	C22orf34
ENSG00000135333	2.31036	4.96007	5.69295e-07	2.91621e-05	66.0047	176.845	78.1951	310.818	830.654	461.444	EPHA7
ENSG00000204175	-2.0633	0.239268	5.76099e-07	2.94289e-05	630.458	794.158	449.622	87.3918	251.345	109.4	GPRIN2
ENSG00000179978	1.47423	2.77835	5.85106e-07	2.98065e-05	80.7988	89.4085	68.4207	246.511	159.777	260.877	AC140134.1
ENSG00000239569	-1.42425	0.372612	6.0028e-07	3.04952e-05	771.572	466.765	491.163	258.877	209.299	173.918	KMT2E-AS1
ENSG00000279637	-4.223	0.0535488	6.49006e-07	3.27003e-05	61.4526	42.0746	28.1014	0	5.60621	1.40256	AC018445.3
ENSG00000164237	1.20291	2.30203	7.01877e-07	3.52679e-05	916.099	1263.55	1323.21	2184.79	3312.34	2568.1	CMBL
ENSG00000162849	-2.15482	0.224561	7.09019e-07	3.55299e-05	163.874	105.844	63.5335	24.7335	26.1623	23.8436	KIF26B
ENSG00000150938	1.46846	2.76726	7.15416e-07	3.57533e-05	53.4865	82.1769	65.9771	223.426	183.136	154.282	CRIM1
ENSG00000163508	-3.15263	0.112451	7.28152e-07	3.62915e-05	35.2784	47.3339	32.9886	5.77115	1.86874	5.61026	EOMES
ENSG00000186446	1.82043	3.53186	7.55159e-07	3.74352e-05	22.7602	38.7875	23.2142	112.95	85.0276	107.997	ZNF501
ENSG00000176153	2.36985	5.16888	7.63027e-07	3.77238e-05	7.96608	11.8335	8.55259	42.8714	47.6528	60.3103	GPX2
ENSG00000141012	1.31869	2.4944	8.3045e-07	4.08382e-05	306.125	183.419	290.788	692.539	533.525	713.905	GALNS
ENSG00000113763	2.16253	4.47699	8.6385e-07	4.22104e-05	29.5883	15.778	15.8834	122.843	69.1433	78.5436	UNC5A
ENSG00000112992	3.00592	8.03291	8.65221e-07	4.22104e-05	3.41404	11.1761	6.10899	80.7962	59.7996	32.259	NNT
ENSG00000273213	-2.06934	0.238269	8.77767e-07	4.27095e-05	129.733	107.816	74.5297	16.489	35.506	22.441	AC239798.4
ENSG00000102349	2.57428	5.95574	8.83405e-07	4.28707e-05	27.3123	8.5464	21.9924	145.928	61.6683	129.036	KLF8
ENSG00000153012	-2.11352	0.231083	9.47638e-07	4.57471e-05	242.396	336.597	353.1	38.7492	124.271	51.8949	LGI2
ENSG00000164850	1.37976	2.60226	9.46744e-07	4.57471e-05	221.912	153.178	129.511	481.479	482.134	346.433	GPER1
ENSG00000137976	-1.3555	0.390801	9.86423e-07	4.74951e-05	361.888	502.923	354.322	159.943	196.217	119.218	DNASE2B
ENSG00000099251	1.22397	2.33589	1.03005e-06	4.93379e-05	213.946	182.761	263.908	623.285	429.81	483.885	HSD17B7P2
ENSG00000198185	1.14857	2.21695	1.0335e-06	4.93751e-05	142.251	152.52	141.729	384.194	264.426	319.785	ZNF334
ENSG00000003249	1.15575	2.228	1.1263e-06	5.35314e-05	1881.13	1468.67	1906.01	4873.33	3810.36	3018.32	DBNDD1
ENSG00000088992	-2.37423	0.19288	1.14531e-06	5.42949e-05	102.421	103.214	195.488	21.4357	42.0466	12.6231	TESC
ENSG00000108961	-1.5322	0.34575	1.15561e-06	5.45146e-05	165.012	124.252	217.48	52.7648	61.6683	60.3103	RANGRF
ENSG00000136695	1.30482	2.47053	1.15586e-06	5.45146e-05	95.593	78.2324	129.511	233.32	242.936	267.89	IL36RN
ENSG00000148803	-2.04534	0.242266	1.19928e-06	5.64179e-05	199.152	241.271	193.044	31.3291	87.8307	33.6615	FUOM
ENSG00000158792	1.18044	2.26645	1.21296e-06	5.69164e-05	452.929	339.884	444.735	1101.47	982.956	712.503	SPATA2L
ENSG00000138759	-1.38987	0.381599	1.31312e-06	6.13045e-05	4281.2	5100.89	4027.05	1366.11	1289.43	2465.71	FRAS1
ENSG00000147231	-1.25146	0.420024	1.49891e-06	6.9451e-05	171.84	224.179	206.484	75.025	79.4213	100.985	CXorf57
ENSG00000020577	-1.38663	0.382457	1.54229e-06	7.12815e-05	151.356	232.725	212.593	81.6206	63.5371	84.1539	SAMD4A
ENSG00000154438	-2.38514	0.191426	1.60818e-06	7.41411e-05	64.8667	60.4822	36.654	8.24451	13.0812	9.81795	ASZ1
ENSG00000213171	1.81346	3.51483	1.61932e-06	7.44684e-05	35.2784	21.0373	50.0937	133.561	112.124	120.621	LINGO4
ENSG00000261554	-4.83688	0.0349909	1.72044e-06	7.8726e-05	68.2807	37.4727	14.6616	0	1.86874	2.80513	AC037471.2
ENSG00000245904	-1.65083	0.318456	1.74365e-06	7.95905e-05	109.249	162.382	193.044	46.9937	39.2435	63.1154	AC025164.1
ENSG00000134548	4.76743	27.2358	1.80331e-06	8.21107e-05	4.55205	2.62966	0	135.21	10.2781	53.2974	SPX
ENSG00000081803	-1.47196	0.360493	1.87086e-06	8.4768e-05	324.333	692.258	560.805	199.517	198.086	171.113	CADPS2
ENSG00000173852	1.38177	2.60588	1.95035e-06	8.81531e-05	112.663	87.4363	103.853	341.323	199.955	246.851	DPY19L1
ENSG00000144406	-2.21235	0.215783	2.03403e-06	9.14866e-05	47.7965	47.9913	54.9809	11.5423	7.47495	14.0256	UNC80
ENSG00000196747	-1.25291	0.4196	2.25256e-06	0.00010058	264.019	204.456	173.495	93.1629	85.0276	91.1667	HIST1H2AI
ENSG00000125844	1.00689	2.00957	2.29717e-06	0.000102324	2526.39	3546.1	2915.21	6424.94	4983.92	6659.38	RRBP1
ENSG00000101695	-1.37541	0.385443	2.31069e-06	0.000102431	436.996	481.228	408.081	234.144	117.73	158.49	RNF125
ENSG00000215452	3.91643	15.0995	2.30586e-06	0.000102431	5.69006	0	2.4436	33.8025	32.7029	43.4795	ZNF663P
ENSG00000131171	1.35531	2.55852	2.38994e-06	0.00010569	241.258	337.912	318.889	521.053	973.612	806.475	SH3BGRL
ENSG00000125354	-1.07983	0.473085	2.44524e-06	0.000107738	532.589	408.912	553.475	201.99	235.461	270.695	2006-09-01
ENSG00000130066	1.41879	2.67361	2.49633e-06	0.000109346	1039	809.278	1704.41	3314.29	2607.82	3569.53	SAT1
ENSG00000169604	-1.02652	0.490894	2.50258e-06	0.00010936	853.509	640.323	858.924	398.21	328.898	427.782	ANTXR1
ENSG00000196696	1.09335	2.13369	2.51068e-06	0.000109455	172.978	208.401	210.149	450.15	336.373	478.274	AC009022.1
ENSG00000166025	-1.15368	0.449476	2.53402e-06	0.000109952	653.219	475.969	428.851	202.815	239.198	259.474	AMOTL1
ENSG00000173705	-2.39051	0.190715	2.77647e-06	0.000119908	134.285	130.168	64.7553	33.8025	10.2781	18.2333	SUSD5
ENSG00000159714	1.8328	3.56227	2.79637e-06	0.000120486	21.6222	17.0928	20.7706	69.2539	56.0621	85.5564	ZDHHC1
ENSG00000169562	2.30039	4.9259	2.85952e-06	0.000122919	15.9322	17.0928	14.6616	40.3981	109.321	86.959	GJB1
ENSG00000240929	-1.96974	0.255299	3.01036e-06	0.000128803	235.568	205.771	95.3003	56.0626	30.8342	50.4923	HIST2H2BB
ENSG00000170322	-1.12146	0.459628	3.04743e-06	0.000130087	9356.73	5568.97	6867.73	3241.74	2992.78	3782.72	NFRKB
ENSG00000177946	1.17194	2.25315	3.08339e-06	0.000131318	180.944	183.419	222.367	559.802	379.354	378.692	CENPBD1
ENSG00000184898	-1.88927	0.269943	3.16732e-06	0.000134582	76.2468	153.835	102.631	23.9091	38.3091	28.0513	RBM43
ENSG00000177706	-2.25929	0.208874	3.21223e-06	0.000136177	116.077	71.0009	61.0899	26.3824	13.0812	11.2205	FAM20C
ENSG00000189064	-3.0844	0.117897	3.30221e-06	0.000139032	66.0047	82.1769	54.9809	0.824451	10.2781	14.0256	GAGE2A
ENSG00000164294	-1.05524	0.481218	3.34942e-06	0.000140379	685.083	1021.62	966.443	462.517	380.288	444.613	GPX8
ENSG00000272462	-1.78761	0.289652	3.54935e-06	0.000148085	64.8667	113.075	113.627	29.6802	31.7685	22.441	U91328.1
ENSG00000175745	-3.53222	0.0864362	3.85994e-06	0.000160051	42.1064	90.7233	17.1052	3.2978	5.60621	4.20769	NR2F1
ENSG00000256771	1.89571	3.72106	3.8622e-06	0.000160051	14.7942	19.7225	32.9886	98.1096	79.4213	70.1282	ZNF253
ENSG00000254233	2.87347	7.32828	3.89845e-06	0.000161191	30.7263	17.7502	14.6616	308.345	57.9309	93.9718	LINC02365
ENSG00000197937	1.04273	2.06013	4.04858e-06	0.000167024	147.942	177.502	173.495	396.561	291.523	340.823	ZNF347
ENSG00000023902	-1.28804	0.409506	4.20892e-06	0.000173251	155.908	218.262	229.698	96.4607	75.6839	74.3359	PLEKHO1
ENSG00000262660	-4.70989	0.0382105	4.23474e-06	0.000173926	27.3123	22.3521	28.1014	0.824451	1.86874	0	AC139530.2
ENSG00000261801	-1.16583	0.445709	4.26545e-06	0.000174798	389.2	321.476	487.498	171.486	154.171	208.982	LOXL1-AS1
ENSG00000182195	-1.02644	0.49092	4.64825e-06	0.000189224	6384.25	3885.98	5214.64	2540.96	2662.95	2395.58	LDOC1
ENSG00000157224	1.12638	2.18311	4.85403e-06	0.000196906	3486.87	3082.62	3615.3	9509.21	5305.35	7416.76	CLDN12
ENSG00000100196	1.93783	3.83128	4.85831e-06	0.000196906	25.0363	54.5655	41.5411	225.899	104.649	137.451	KDELR3
ENSG00000170222	-1.28138	0.411402	4.89632e-06	0.000198011	294.745	204.456	314.002	133.561	101.846	96.7769	ADPRM
ENSG00000203943	-1.05356	0.481778	5.47241e-06	0.000219384	592.904	744.852	763.624	281.138	412.991	318.382	SAMD13
ENSG00000196620	1.75899	3.38461	5.68224e-06	0.000227302	1166.46	2309.5	1689.75	2988.63	8422.4	6078.71	UGT2B15
ENSG00000162645	1.71191	3.27595	5.76582e-06	0.000230146	72.8327	70.3435	47.6501	309.169	140.155	176.723	GBP2
ENSG00000127152	-1.28167	0.411319	6.05763e-06	0.000240752	1284.82	938.132	724.526	488.075	315.817	408.146	BCL11B
ENSG00000100625	-1.08722	0.470666	6.18262e-06	0.000245191	941.136	1163.63	1406.29	438.608	620.421	594.687	SIX4
ENSG00000115159	1.3101	2.47958	6.88666e-06	0.000271942	311.815	529.877	367.761	800.542	1305.31	899.044	GPD2
ENSG00000185669	1.46827	2.7669	6.95554e-06	0.000274075	53.4865	35.5004	50.0937	143.454	137.352	98.1795	SNAI3
ENSG00000170100	1.01136	2.01582	7.04812e-06	0.000276639	451.791	545.655	406.859	854.955	1146.47	833.123	ZNF778
ENSG00000237489	1.6148	3.0627	7.05061e-06	0.000276639	33.0023	70.3435	42.7629	131.088	177.53	145.867	C10orf143
ENSG00000145375	-1.5948	0.331067	7.31471e-06	0.000286392	600.87	804.677	913.905	154.172	390.566	223.008	SPATA5
ENSG00000164292	-2.23202	0.212861	7.4236e-06	0.000290039	177.53	368.81	383.645	24.7335	103.715	70.1282	RHOBTB3
ENSG00000279943	-1.40164	0.378499	7.63058e-06	0.000297496	199.152	163.039	133.176	78.3228	59.7996	47.6872	AC110771.1
ENSG00000196878	2.21361	4.63835	7.73565e-06	0.000300956	18.2082	84.8066	48.8719	325.658	185.939	200.567	LAMB3
ENSG00000101115	-1.83379	0.280526	8.01897e-06	0.000311322	70.5567	58.51	48.8719	15.6646	18.6874	15.4282	SALL4
ENSG00000113805	-1.85156	0.277093	8.23467e-06	0.000318356	87.6269	187.363	141.729	25.558	51.3903	39.2718	CNTN3
ENSG00000196781	1.29943	2.46131	8.30699e-06	0.00032048	580.386	835.575	404.415	1539.25	1684.67	1263.71	TLE1
ENSG00000138642	-1.66839	0.314604	8.38553e-06	0.000322834	133.147	257.049	183.27	57.7115	81.2901	40.6744	HERC6
ENSG00000151640	1.25341	2.38404	8.41747e-06	0.000323389	289.055	181.447	152.725	479.83	540.999	462.846	DPYSL4
ENSG00000139289	-2.00925	0.248403	8.52815e-06	0.00032696	467.723	544.997	498.494	85.7429	230.789	57.5051	PHLDA1
ENSG00000243742	1.26698	2.40657	8.6163e-06	0.000328971	63.7287	51.2784	56.2027	133.561	116.796	161.295	RPLP0P2
ENSG00000140995	1.04701	2.06624	8.82736e-06	0.000336333	1518.11	1051.86	1414.84	3363.76	2325.64	2537.24	DEF8
ENSG00000125733	-1.49553	0.354651	8.9639e-06	0.000340832	794.332	1279.33	1197.36	238.266	546.606	375.887	TRIP10
ENSG00000129682	-1.08116	0.47265	9.15549e-06	0.000346687	547.384	719.213	767.289	394.912	274.704	290.331	FGF13
ENSG00000015592	3.75093	13.463	9.33873e-06	0.000352901	1.13801	4.60191	7.33079	104.705	13.0812	57.5051	STMN4
ENSG00000106714	-1.41506	0.374994	9.38259e-06	0.000353833	151.356	233.382	139.285	76.6739	59.7996	60.3103	CNTNAP3
ENSG00000159063	1.03649	2.05123	9.48436e-06	0.000356941	443.825	472.024	643.888	916.789	1256.73	1022.47	ALG8
ENSG00000121068	-2.79633	0.143953	9.88575e-06	0.000370535	33.0023	40.7598	28.1014	7.42006	2.80311	4.20769	TBX2
ENSG00000197520	2.24444	4.73852	1.00301e-05	0.000373667	6.82807	10.5186	8.55259	42.8714	33.6373	49.0898	FAM177B
ENSG00000118898	1.01373	2.01912	1.01552e-05	0.000377565	151.356	148.576	166.165	309.993	368.141	259.474	PPL
ENSG00000232640	-1.52746	0.346887	1.06075e-05	0.000392798	77.3848	120.964	111.184	35.4514	42.0466	29.4539	AL354892.2
ENSG00000144451	2.52031	5.73707	1.07615e-05	0.000397703	23.8982	12.4909	80.6387	257.229	172.858	231.423	SPAG16
ENSG00000168306	-2.60155	0.164761	1.12863e-05	0.000413778	40.9684	63.7693	30.545	4.12225	10.2781	8.41539	ACOX2
ENSG00000249898	1.97637	3.93501	1.15488e-05	0.000420891	28.4503	78.8899	50.0937	295.978	126.14	203.372	MCPH1-AS1
ENSG00000140961	1.8545	3.61627	1.19629e-05	0.000435124	120.629	112.418	96.5221	676.874	308.342	204.774	OSGIN1
ENSG00000182963	-2.01655	0.247149	1.20731e-05	0.000436896	193.462	384.588	332.329	34.6269	123.337	67.3231	GJC1
ENSG00000226476	2.09584	4.27474	1.20477e-05	0.000436896	40.9684	34.1856	98.9657	366.056	152.302	218.8	LINC01748
ENSG00000272398	1.74257	3.3463	1.24609e-05	0.000449691	339.127	176.187	182.048	1136.92	431.678	761.593	CD24
ENSG00000165071	4.88853	29.6207	1.26506e-05	0.000455643	0	1.97225	2.4436	94.8118	6.54058	32.259	TMEM71
ENSG00000130054	-1.18457	0.439957	1.27129e-05	0.000456995	1554.52	2009.06	1473.49	645.545	1001.64	568.039	FAM155B
ENSG00000248092	5.39672	42.1284	1.29306e-05	0.000463916	0	0.657415	1.2218	37.1003	28.0311	12.6231	NNT-AS1
ENSG00000067066	1.35787	2.56306	1.30467e-05	0.000466266	64.8667	65.7415	65.9771	225.899	137.352	138.854	SP100
ENSG00000160211	1.03887	2.05462	1.3486e-05	0.000479588	2144.01	2572.47	2283.54	5889.88	5032.51	3458.72	G6PD
ENSG00000197712	1.00552	2.00767	1.37024e-05	0.000485936	1378.13	1765.82	2008.64	3533.6	2775.08	4037.98	FAM114A1
ENSG00000196724	1.13042	2.18922	1.41693e-05	0.000501527	101.283	79.5473	92.8567	206.937	163.515	227.215	ZNF418
ENSG00000178075	1.35097	2.55084	1.45204e-05	0.00051297	113.801	204.456	197.931	362.758	389.632	569.441	GRAMD1C
ENSG00000184221	-5.92327	0.0164785	1.47699e-05	0.000520787	15.9322	30.8985	19.5488	0.824451	0	0	OLIG1
ENSG00000148468	-1.03525	0.487931	1.52839e-05	0.000534828	1436.17	1060.41	1409.96	756.021	492.412	656.4	FAM171A1
ENSG00000116793	1.4994	2.82726	1.52841e-05	0.000534828	23.8982	30.2411	39.0976	99.7585	82.2244	79.9462	PHTF1
ENSG00000279973	1.5571	2.94261	1.607e-05	0.000559146	46.6585	30.2411	35.4322	142.63	88.765	95.3744	CU104787.1
ENSG00000095321	-1.08983	0.469816	1.62199e-05	0.000562239	944.55	769.834	1066.63	540.84	433.547	328.2	CRAT
ENSG00000113070	1.80225	3.48763	1.72178e-05	0.000594594	113.801	115.048	87.9695	600.2	181.268	323.992	HBEGF
ENSG00000165626	-1.81027	0.285138	1.73279e-05	0.000595052	117.215	71.6583	76.9733	32.978	15.8843	26.6487	BEND7
ENSG00000236963	3.71399	13.1227	1.73274e-05	0.000595052	1.13801	0.657415	4.88719	32.978	20.5561	25.2462	LINC01141
ENSG00000124343	4.40391	21.1694	1.7305e-05	0.000595052	1.13801	0	3.6654	15.6646	46.7184	25.2462	XG
ENSG00000151135	1.02862	2.04007	1.73892e-05	0.000596048	1563.63	1631.05	1945.1	4053	2517.19	3914.56	TMEM263
ENSG00000135097	-1.26228	0.416885	1.83521e-05	0.000624553	718.085	1073.56	938.341	276.191	521.378	340.823	MSI1
ENSG00000107201	1.09783	2.14032	1.84863e-05	0.000625514	121.767	157.122	113.627	242.388	268.164	336.615	DDX58
ENSG00000164418	2.08476	4.24206	1.84607e-05	0.000625514	25.0363	33.5282	8.55259	93.9874	74.7495	123.426	GRIK2
ENSG00000131018	-2.34707	0.196545	2.00464e-05	0.000673362	59.1766	71.0009	29.3232	14.0157	7.47495	9.81795	SYNE1
ENSG00000129910	1.45052	2.73307	2.03129e-05	0.000681074	46.6585	34.843	39.0976	138.508	85.9619	102.387	CDH15
ENSG00000271743	2.90995	7.5159	2.03833e-05	0.000682192	9.10409	5.91674	4.88719	85.7429	20.5561	42.0769	AF287957.1
ENSG00000148344	4.49008	22.4724	2.09215e-05	0.000697675	3.41404	0.657415	0	12.3668	49.5215	25.2462	PTGES
ENSG00000248161	2.4886	5.61232	2.10985e-05	0.000700105	6.82807	9.20382	9.77439	46.9937	25.228	74.3359	AC098487.1
ENSG00000188522	-1.26377	0.416454	2.14322e-05	0.00070957	1226.78	842.149	935.898	587.833	332.635	328.2	FAM83G
ENSG00000042286	1.07546	2.1074	2.1623e-05	0.000714606	157.046	130.826	180.826	263.824	381.222	339.421	AIFM2
ENSG00000235688	-1.35375	0.391275	2.22423e-05	0.000732447	132.009	112.418	133.176	37.9247	64.4714	44.8821	AC116614.1
ENSG00000177675	2.42616	5.37462	2.24604e-05	0.000738309	9.10409	27.6114	4.88719	78.3228	74.7495	81.3487	CD163L1
ENSG00000242366	6.76232	108.558	2.27752e-05	0.000747325	0	0	0	41.2225	12.1468	4.20769	UGT1A8
ENSG00000272449	-1.07342	0.475191	2.31634e-05	0.00075737	1307.58	756.028	1067.85	511.159	433.547	542.792	AL139246.5
ENSG00000163293	1.18725	2.27719	2.33699e-05	0.000762397	169.564	102.557	114.849	309.169	243.87	325.395	NIPAL1
ENSG00000130164	1.20403	2.30382	2.35824e-05	0.00076564	3217.16	2626.37	2493.69	9089.57	5494.09	4620.05	LDLR
ENSG00000104140	1.05276	2.0745	2.36672e-05	0.00076596	414.236	485.83	601.125	791.473	1109.1	1214.62	RHOV
ENSG00000184999	1.89448	3.71789	2.43803e-05	0.000787384	15.9322	11.1761	20.7706	44.5203	68.2089	61.7128	SLC22A10
ENSG00000170465	3.69309	12.934	2.46369e-05	0.000794281	3.41404	1.97225	0	25.558	16.8186	29.4539	KRT6C
ENSG00000147526	1.22768	2.34189	2.64953e-05	0.00085122	1463.48	3051.07	1895.01	5781.05	4619.52	4617.24	TACC1
ENSG00000158270	1.39662	2.63284	2.69509e-05	0.000864351	699.877	729.074	1383.08	3113.13	1767.83	2517.6	COLEC12
ENSG00000087128	2.15515	4.45416	2.83509e-05	0.000903868	10.2421	39.4449	15.8834	107.179	118.665	74.3359	TMPRSS11E
ENSG00000140941	1.5388	2.90553	2.93915e-05	0.000934499	1594.35	1577.14	1797.27	7361.52	2327.51	4746.28	MAP1LC3B
ENSG00000227953	-1.68939	0.310058	3.00571e-05	0.000947925	174.116	136.742	354.322	75.025	55.1278	75.7385	LINC01341
ENSG00000178750	1.52201	2.8719	2.99678e-05	0.000947925	109.249	117.677	190.601	277.015	332.635	589.077	STX19
ENSG00000166670	3.53367	11.5809	3.00708e-05	0.000947925	1.13801	1.31483	14.6616	102.232	42.981	42.0769	MMP10
ENSG00000231663	-1.4677	0.361557	3.03055e-05	0.000952982	333.437	164.354	252.912	117.896	71.9464	79.9462	AL355472.1
ENSG00000175906	-1.39624	0.379919	3.09554e-05	0.000967902	122.905	191.308	161.277	42.047	66.3402	74.3359	ARL4D
ENSG00000182168	-1.34988	0.392325	3.30136e-05	0.00102838	323.195	208.401	215.037	68.4294	99.9775	126.231	UNC5C
ENSG00000137501	-1.66572	0.315188	3.35077e-05	0.00104026	946.826	1122.21	625.561	471.586	184.071	192.151	SYTL2
ENSG00000125775	2.44371	5.44037	3.35071e-05	0.00104026	17.0702	11.1761	17.1052	136.859	30.8342	75.7385	SDCBP2
ENSG00000166831	-2.43444	0.184995	3.43933e-05	0.00106417	78.5228	199.197	102.631	17.3135	43.9153	8.41539	RBPMS2
ENSG00000164197	-1.96773	0.255654	3.47551e-05	0.00106998	153.632	97.2975	133.176	56.8871	18.6874	21.0385	RNF180
ENSG00000181444	-1.0005	0.499826	3.9347e-05	0.00119736	2194.09	1510.08	2070.95	1114.66	745.626	1025.27	ZNF467
ENSG00000259383	-2.26691	0.207774	3.9879e-05	0.00121155	114.939	97.9549	50.0937	24.7335	6.54058	23.8436	AC012414.3
ENSG00000172260	-2.73557	0.150145	4.04713e-05	0.00122752	101.283	180.789	860.146	48.6426	39.2435	84.1539	NEGR1
ENSG00000105255	-3.65034	0.0796412	4.07584e-05	0.0012342	20.4842	17.0928	26.8796	1.6489	0.934369	2.80513	FSD1
ENSG00000158805	1.0912	2.13052	4.13773e-05	0.00125088	2299.92	1164.94	1734.95	3458.57	3763.64	3850.04	ZNF276
ENSG00000142149	-2.96633	0.127952	4.24852e-05	0.00127809	22.7602	97.2975	31.7668	5.77115	9.34369	4.20769	HUNK
ENSG00000111716	-1.15568	0.448856	4.24677e-05	0.00127809	4564.56	5139.67	7402.88	2169.13	3412.31	2095.43	LDHB
ENSG00000223802	-1.0834	0.471916	4.27103e-05	0.00128277	441.549	372.097	383.645	209.41	223.314	129.036	CERS1
ENSG00000255193	1.36424	2.57441	4.35489e-05	0.00130583	61.4526	34.1856	56.2027	129.439	111.19	145.867	AC100768.2
ENSG00000184735	3.4663	11.0525	4.37935e-05	0.00131103	1.13801	1.97225	2.4436	17.3135	23.3592	21.0385	DDX53
ENSG00000187621	2.75697	6.75973	4.5716e-05	0.00135976	5.69006	3.28708	3.6654	32.978	18.6874	32.259	TCL6
ENSG00000023445	1.77479	3.42187	4.64188e-05	0.00137401	18.2082	26.954	28.1014	86.5673	51.3903	115.01	BIRC3
ENSG00000113742	1.45828	2.7478	4.77932e-05	0.00140718	895.615	894.085	948.116	3931.8	1325.87	2263.74	CPEB4
ENSG00000169629	-1.64294	0.320204	4.87693e-05	0.00143209	102.421	75.6028	84.3041	40.3981	18.6874	23.8436	RGPD8
ENSG00000233864	1.19137	2.28369	4.91904e-05	0.00143987	571.282	691.601	533.926	952.24	1932.27	1221.63	TTTY15
ENSG00000184408	2.25474	4.7725	4.91888e-05	0.00143987	25.0363	32.2134	18.327	45.3448	206.495	112.205	KCND2
ENSG00000105613	-1.47099	0.360735	4.9729e-05	0.00145228	150.218	130.168	244.36	45.3448	76.6182	67.3231	MAST1
ENSG00000004399	-1.35491	0.390959	4.98505e-05	0.00145228	68.2807	80.2047	89.1913	32.978	28.9654	30.8564	PLXND1
ENSG00000225498	2.62109	6.15217	5.01571e-05	0.00145891	19.3462	6.57415	4.88719	98.1096	33.6373	54.7	AC002064.1
ENSG00000185745	2.41554	5.33518	5.02748e-05	0.00146003	10.2421	41.4172	8.55259	76.6739	110.256	145.867	IFIT1
ENSG00000226180	1.61971	3.07313	5.09867e-05	0.00147837	19.3462	19.7225	24.436	51.1159	61.6683	82.7513	AC010536.1
ENSG00000198626	1.28282	2.43315	5.23576e-05	0.00151475	967.31	692.916	690.316	2593.72	1158.62	1964.99	RYR2
ENSG00000181754	-1.10809	0.463907	5.44817e-05	0.00156931	490.483	370.125	573.023	268.771	169.121	225.813	AMIGO1
ENSG00000136155	5.06077	33.3767	5.49346e-05	0.00157796	0	1.31483	3.6654	118.721	1.86874	40.6744	SCEL
ENSG00000277443	-1.22137	0.428876	5.61311e-05	0.00160234	2091.67	2199.71	1449.05	892.056	1047.43	520.351	MARCKS
ENSG00000272931	-1.50073	0.353376	5.62824e-05	0.00160418	145.665	84.1492	84.3041	42.8714	33.6373	33.6615	AC099568.2
ENSG00000160752	1.07712	2.10982	5.70881e-05	0.00162463	3539.22	5054.87	3893.87	7828.16	11776.8	6744.93	FDPS
ENSG00000257002	2.24404	4.73723	5.81897e-05	0.00165343	5.69006	9.20382	6.10899	27.2069	36.4404	39.2718	AP000438.1
ENSG00000137878	-2.27048	0.207261	5.90768e-05	0.00167348	30.7263	36.8153	47.6501	5.77115	12.1468	5.61026	GCOM1
ENSG00000269386	1.10442	2.15012	5.90014e-05	0.00167348	86.4889	69.0286	57.4245	137.683	156.974	164.1	RAB11B-AS1
ENSG00000255874	3.17055	9.00393	5.96313e-05	0.00168401	10.2421	24.3244	8.55259	294.329	24.2936	75.7385	LINC00346
ENSG00000102900	1.54947	2.92709	6.06556e-05	0.00171032	1282.54	2075.46	1416.06	2551.67	7532.88	3893.52	NUP93
ENSG00000185201	-1.54837	0.341896	6.36799e-05	0.00178571	133.147	217.605	161.277	32.978	77.5526	65.9205	IFITM2
ENSG00000120885	1.73429	3.32715	6.37167e-05	0.00178571	703.291	2181.96	1589.56	7705.32	3509.49	3677.52	CLU
ENSG00000086506	2.80942	7.01002	6.68964e-05	0.00185509	3.41404	3.94449	8.55259	27.2069	59.7996	21.0385	HBQ1
ENSG00000233516	3.74278	13.3872	6.73291e-05	0.00186429	5.69006	1.31483	1.2218	46.1692	8.40932	51.8949	AL445644.1
ENSG00000145506	-1.20683	0.433219	6.76441e-05	0.0018702	205.98	165.011	260.243	103.881	68.2089	100.985	NKD2
ENSG00000274897	1.05824	2.0824	6.80524e-05	0.00187587	77.3848	62.4545	65.9771	159.943	128.943	137.451	PANO1
ENSG00000249896	2.57296	5.95028	6.80398e-05	0.00187587	6.82807	2.62966	9.77439	43.6959	24.2936	40.6744	LINC02495
ENSG00000093072	1.7664	3.40205	6.98902e-05	0.00192365	85.3509	155.15	174.717	791.473	258.82	361.862	ADA2
ENSG00000214999	2.12366	4.35797	7.11237e-05	0.00195177	25.0363	17.0928	6.10899	48.6426	97.1743	65.9205	AC129492.1
ENSG00000176769	1.96465	3.90317	7.48727e-05	0.00204552	7.96608	23.667	12.218	57.7115	51.3903	68.7257	TCERG1L
ENSG00000249710	2.8656	7.28837	7.52312e-05	0.00204925	2.27602	7.23157	2.4436	20.6113	28.9654	44.8821	AP001961.1
ENSG00000125864	2.78726	6.90318	7.63038e-05	0.0020754	3.41404	4.60191	6.10899	48.6426	15.8843	32.259	BFSP1
ENSG00000183853	-2.98553	0.12626	7.96307e-05	0.00214689	19.3462	38.1301	41.5411	0.824451	6.54058	5.61026	KIRREL1
ENSG00000260518	3.15564	8.9113	7.9962e-05	0.00215267	2.27602	1.31483	4.88719	29.6802	16.8186	23.8436	BMS1P8
ENSG00000137877	1.29415	2.45232	8.02422e-05	0.00215706	505.277	419.431	568.136	1824.51	783.001	1049.12	SPTBN5
ENSG00000249464	-4.21923	0.0536891	8.19709e-05	0.00219394	15.9322	20.3799	20.7706	0	1.86874	1.40256	LINC01091
ENSG00000142623	2.24621	4.74434	8.26672e-05	0.00220617	12.5181	13.8057	18.327	93.9874	26.1623	91.1667	PADI1
ENSG00000105048	-2.17637	0.221231	8.44856e-05	0.00224496	29.5883	40.1023	62.3117	11.5423	11.2124	5.61026	TNNT1
ENSG00000006327	1.61315	3.05919	8.54076e-05	0.00226293	219.636	209.716	307.893	1290.27	453.169	507.728	TNFRSF12A
ENSG00000176903	-1.0522	0.482232	8.5825e-05	0.00226748	3647.33	2678.31	2113.71	1493.9	1525.82	1047.72	PNMA1
ENSG00000189120	-1.67874	0.312355	8.70594e-05	0.00229352	151.356	385.245	232.142	51.1159	113.993	75.7385	SP6
ENSG00000230316	-2.72144	0.151622	8.79037e-05	0.00230916	33.0023	143.974	59.8681	4.12225	19.6217	12.6231	FEZF1-AS1
ENSG00000137673	3.84245	14.3447	8.77947e-05	0.00230916	0	3.28708	4.88719	7.42006	55.1278	56.1026	MMP7
ENSG00000110719	1.78686	3.45062	8.87769e-05	0.00232547	40.9684	19.065	36.654	123.668	142.024	61.7128	TCIRG1
ENSG00000172819	-1.22864	0.426719	8.96599e-05	0.00234404	1002.59	1193.21	987.213	294.329	667.139	396.926	RARG
ENSG00000171700	-1.05731	0.480526	9.17461e-05	0.00238062	154.77	123.594	173.495	75.025	71.9464	68.7257	RGS19
ENSG00000105357	1.18309	2.27063	9.19112e-05	0.00238062	118.353	80.8621	142.95	273.718	202.758	295.941	MYH14
ENSG00000049249	3.13314	8.77341	9.1915e-05	0.00238062	3.41404	6.57415	7.33079	89.0407	10.2781	53.2974	TNFRSF9
ENSG00000266304	5.75821	54.1245	9.19005e-05	0.00238062	1.13801	0.657415	0	78.3228	2.80311	18.2333	LIVAR
ENSG00000224888	1.09767	2.14009	9.22731e-05	0.0023832	117.215	165.669	91.6349	272.069	250.411	286.123	AC138028.2
ENSG00000126010	-3.06388	0.119586	9.42925e-05	0.00242856	26.1743	86.1214	101.409	0.824451	14.0155	11.2205	GRPR
ENSG00000178568	3.27779	9.69868	9.48046e-05	0.00243495	2.27602	2.62966	1.2218	27.2069	18.6874	15.4282	ERBB4
ENSG00000101493	-2.14038	0.22682	9.53087e-05	0.00244449	73.9708	72.3157	47.6501	25.558	6.54058	11.2205	ZNF516
ENSG00000170561	1.26815	2.40852	9.61437e-05	0.00246248	185.496	180.789	108.74	320.711	522.312	302.954	IRX2
ENSG00000278677	-1.24828	0.42095	9.64343e-05	0.0024665	172.978	132.798	97.7439	60.1849	56.0621	53.2974	HIST1H2AM
ENSG00000171189	2.64418	6.2514	9.68886e-05	0.00247469	20.4842	8.5464	36.654	140.157	36.4404	228.618	GRIK1
ENSG00000137747	1.50797	2.84409	9.82505e-05	0.002506	95.593	101.242	162.499	405.63	181.268	433.392	TMPRSS13
ENSG00000174130	2.36978	5.16863	9.83877e-05	0.00250603	10.2421	4.60191	8.55259	54.4137	23.3592	39.2718	TLR6
ENSG00000132170	-1.78999	0.289175	9.85701e-05	0.00250685	289.055	305.698	459.396	170.661	42.0466	91.1667	PPARG
ENSG00000206341	-2.1128	0.231198	0.000101655	0.00257149	52.3485	36.1579	32.9886	13.1912	8.40932	5.61026	HLA-H
ENSG00000159784	2.72209	6.59827	0.000101849	0.00257288	3.41404	7.23157	9.77439	53.5893	15.8843	65.9205	FAM131B
ENSG00000148082	-1.43455	0.369962	0.0001029	0.00259231	58.0386	90.0659	73.3079	28.8558	24.2936	29.4539	SHC3
ENSG00000253227	3.79825	13.9119	0.000102808	0.00259231	1.13801	5.25932	2.4436	93.9874	8.40932	26.6487	AC090192.2
ENSG00000167862	-1.00917	0.49683	0.000103329	0.00259604	714.671	875.677	740.41	283.611	503.625	371.68	MRPL58
ENSG00000253187	-4.34889	0.0490742	0.000104808	0.00262962	27.3123	10.5186	21.9924	1.6489	0.934369	0	HOXA10-AS
ENSG00000123094	1.22971	2.3452	0.000107254	0.00268367	118.353	156.465	131.954	439.432	215.839	300.149	RASSF8
ENSG00000119917	3.24613	9.48818	0.000107122	0.00268367	2.27602	8.5464	0	23.0846	36.4404	54.7	IFIT3
ENSG00000233393	2.10649	4.30644	0.000107681	0.0026907	21.6222	8.5464	21.9924	104.705	40.1779	74.3359	AP000688.2
ENSG00000158125	3.6737	12.7613	0.000112641	0.00279571	2.27602	1.97225	3.6654	38.7492	5.60621	54.7	XDH
ENSG00000150961	1.33462	2.5221	0.000112806	0.00279603	992.346	1437.77	1231.57	4244.27	1625.8	3367.56	SEC24D
ENSG00000059377	1.51172	2.8515	0.000113745	0.00281552	193.462	117.677	113.627	634.827	278.442	294.539	TBXAS1
ENSG00000135116	-2.3034	0.202586	0.000116944	0.0028831	670.289	513.441	521.708	245.686	27.0967	71.5308	HRK
ENSG00000152527	-2.36712	0.193832	0.000124765	0.00305957	40.9684	91.3807	87.9695	22.2602	3.73747	16.8308	PLEKHH2
ENSG00000157514	-1.39394	0.380523	0.000127869	0.00312852	10995.5	4824.77	12275.4	2640.72	3402.97	4648.1	TSC22D3
ENSG00000170954	1.72248	3.30003	0.000127916	0.00312852	13.6561	15.778	14.6616	61.0093	47.6528	36.4667	ZNF415
ENSG00000168539	1.66375	3.1684	0.000129933	0.00316944	29.5883	19.7225	21.9924	93.1629	45.7841	85.5564	CHRM1
ENSG00000158163	-1.88754	0.270267	0.000134094	0.003258	50.0725	102.557	76.9733	21.4357	29.8998	9.81795	DZIP1L
ENSG00000272145	-1.29776	0.406758	0.000134518	0.00325972	366.44	207.743	229.698	132.737	74.7495	119.218	NFYC-AS1
ENSG00000257842	2.59312	6.03403	0.000135734	0.00328486	7.96608	3.28708	10.9962	70.0783	23.3592	35.0641	NOVA1-AS1
ENSG00000213023	-3.39288	0.0952007	0.000136983	0.00330209	40.9684	9.86123	42.7629	4.9467	0.934369	2.80513	SYT3
ENSG00000137965	2.30598	4.94504	0.000136641	0.00330209	6.82807	34.843	8.55259	65.956	88.765	103.79	IFI44
ENSG00000105655	1.02649	2.03707	0.000137459	0.00330925	333.437	224.179	373.87	672.752	714.792	502.118	ISYNA1
ENSG00000231793	1.87039	3.6563	0.000139221	0.0033473	26.1743	34.1856	15.8834	50.2915	137.352	95.3744	DOC2GP
ENSG00000198959	-3.02771	0.122622	0.000139659	0.00334909	18.2082	16.4354	48.8719	3.2978	2.80311	4.20769	TGM2
ENSG00000176887	1.51213	2.85231	0.000139633	0.00334909	52.3485	137.4	83.0823	352.04	211.167	220.203	SOX11
ENSG00000104341	-1.03814	0.486956	0.000140926	0.00336247	1792.37	1352.96	1997.64	1120.43	707.317	673.231	LAPTM4B
ENSG00000249437	1.12772	2.18512	0.000140946	0.00336247	89.9029	57.1951	68.4207	175.608	130.812	161.295	NAIP
ENSG00000274641	-2.79685	0.143902	0.000143228	0.00340808	23.8982	134.77	29.3232	8.24451	9.34369	9.81795	HIST1H2BO
ENSG00000203805	-2.23352	0.212639	0.000147404	0.00350295	30.7263	35.5004	25.6578	4.9467	5.60621	9.81795	PLPP4
ENSG00000152192	1.9425	3.8437	0.000147744	0.00350406	31.8643	15.1206	23.2142	142.63	51.3903	71.5308	POU4F1
ENSG00000228065	1.92819	3.80577	0.00015069	0.00355354	5.69006	15.1206	15.8834	38.7492	55.1278	47.6872	LINC01515
ENSG00000100344	1.39393	2.62794	0.000151511	0.00356834	84.2129	107.816	100.187	147.577	373.747	248.254	PNPLA3
ENSG00000175061	-1.01303	0.495505	0.000152865	0.00359563	22776.2	15599.2	30354.4	11069.1	10217.3	12768.9	LRRC75A-AS1
ENSG00000251003	1.65065	3.13976	0.00015483	0.00362338	215.084	111.103	205.262	872.269	265.361	525.962	ZFPM2-AS1
ENSG00000148848	-2.97529	0.127159	0.000157963	0.00369202	19.3462	68.3712	18.327	4.9467	5.60621	2.80513	ADAM12
ENSG00000120093	-1.93947	0.260713	0.000162951	0.00380376	106.973	120.964	114.849	10.7179	26.1623	54.7	HOXB3
ENSG00000139515	-1.99847	0.250265	0.000164567	0.00383663	38.6924	38.1301	39.0976	10.7179	13.0812	4.20769	PDX1
ENSG00000129038	-1.06184	0.479022	0.000169362	0.00393352	135.423	134.77	153.947	52.7648	79.4213	71.5308	LOXL1
ENSG00000189283	-1.29138	0.408561	0.000170493	0.00394983	106.973	107.816	177.161	42.8714	59.7996	57.5051	FHIT
ENSG00000221818	-1.64167	0.320485	0.000171453	0.00396709	88.7649	65.0841	43.9847	17.3135	25.228	21.0385	EBF2
ENSG00000258405	2.91603	7.54768	0.000171983	0.00397437	3.41404	3.28708	1.2218	21.4357	16.8186	23.8436	ZNF578
ENSG00000275441	-1.42609	0.372139	0.000172719	0.00398257	108.111	63.1119	78.1951	31.3291	25.228	36.4667	AC020765.2
ENSG00000267221	-1.35052	0.392151	0.00017277	0.00398257	295.883	227.466	177.161	133.561	74.7495	64.518	C17orf113
ENSG00000205628	1.15468	2.22635	0.000177779	0.0040878	46.6585	37.4727	58.6463	107.179	105.584	100.985	LINC01446
ENSG00000164099	-3.25002	0.105111	0.000181856	0.00417493	19.3462	27.6114	23.2142	0	3.73747	4.20769	PRSS12
ENSG00000267280	-2.72683	0.151057	0.00018517	0.00423137	37.5544	26.2966	18.327	6.5956	3.73747	1.40256	TBX2-AS1
ENSG00000151136	-3.08413	0.117919	0.000186136	0.00424293	33.0023	41.4172	12.218	4.12225	0.934369	5.61026	BTBD11
ENSG00000110243	2.93212	7.63233	0.00018818	0.00428235	10.2421	5.91674	3.6654	11.5423	87.8307	51.8949	APOA5
ENSG00000159403	-1.51729	0.34934	0.00019429	0.00439619	440.411	314.902	259.021	193.746	74.7495	84.1539	C1R
ENSG00000164188	1.8142	3.51663	0.000194274	0.00439619	122.905	70.3435	105.075	647.194	186.874	210.385	RANBP3L
ENSG00000115718	-2.95706	0.128776	0.000194639	0.0043987	26.1743	23.0095	14.6616	1.6489	2.80311	4.20769	PROC
ENSG00000146233	1.15893	2.23292	0.000196221	0.00442902	330.023	526.59	372.649	1248.22	633.502	866.785	CYP39A1
ENSG00000116977	-1.1305	0.456757	0.000196525	0.00443047	2427.38	1688.24	2557.22	1449.38	773.657	821.903	LGALS8
ENSG00000156453	1.27949	2.42753	0.000211915	0.00474838	557.626	645.582	770.955	2060.3	825.982	1906.09	PCDH1
ENSG00000167749	-1.05194	0.48232	0.000213607	0.00476892	15512.2	8762.03	11283.3	4333.31	7222.67	5593.43	KLK4
ENSG00000100036	-1.02506	0.491391	0.000214287	0.00477832	136.561	184.734	156.39	70.0783	93.4369	71.5308	SLC35E4
ENSG00000259863	-3.13013	0.114219	0.000216801	0.0048169	29.5883	32.8708	18.327	6.5956	1.86874	0	SH3RF3-AS1
ENSG00000174473	-2.03148	0.244604	0.00023071	0.00509523	87.6269	35.5004	56.2027	8.24451	21.4905	14.0256	GALNTL6
ENSG00000185015	1.62183	3.07765	0.000239021	0.00525988	23.8982	42.732	18.327	69.2539	117.73	79.9462	CA13
ENSG00000148700	1.15933	2.23354	0.000240988	0.00529054	635.011	689.629	524.152	1217.71	2018.24	893.434	ADD3
ENSG00000272419	1.66269	3.16605	0.000241314	0.00529141	19.3462	17.0928	40.3193	72.5517	63.5371	103.79	AC241585.2
ENSG00000256151	2.78084	6.87252	0.000245101	0.00536807	1.13801	5.91674	2.4436	23.9091	20.5561	26.6487	ADGRD1-AS1
ENSG00000169302	1.89	3.70637	0.000253217	0.00551308	58.0386	73.6305	67.1989	407.279	76.6182	253.864	STK32A
ENSG00000198691	2.30495	4.94151	0.000257716	0.00559123	27.3123	28.9263	40.3193	315.765	40.1779	119.218	ABCA4
ENSG00000104856	1.16754	2.24628	0.000261172	0.00564628	75.1088	93.353	70.8643	234.968	128.009	176.723	RELB
ENSG00000224746	1.97921	3.94277	0.000261144	0.00564628	13.6561	6.57415	8.55259	45.3448	28.9654	36.4667	AC015987.1
ENSG00000222041	2.57326	5.95151	0.000265149	0.00571884	1.13801	8.5464	10.9962	56.8871	22.4248	44.8821	CYTOR
ENSG00000198515	1.58782	3.00594	0.000273372	0.00588249	27.3123	21.6947	31.7668	105.53	46.7184	88.3616	CNGA1
ENSG00000185437	1.17363	2.25579	0.000274292	0.00589536	196.876	294.522	285.901	768.388	365.338	621.336	SH3BGR
ENSG00000130813	-1.64706	0.31929	0.000275203	0.00590455	268.571	102.557	189.379	81.6206	33.6373	63.1154	C19orf66
ENSG00000256069	1.45304	2.73785	0.000275907	0.00590941	77.3848	94.6678	97.7439	335.551	117.73	286.123	A2MP1
ENSG00000185303	1.00657	2.00912	0.000287995	0.0061327	191.186	235.355	205.262	292.68	526.984	453.028	SFTPA2
ENSG00000184515	-1.34519	0.393603	0.000291509	0.00619323	79.6608	71.0009	78.1951	38.7492	29.8998	19.6359	BEX5
ENSG00000102109	-1.0142	0.495104	0.000293283	0.00621659	1332.61	1009.79	1229.13	780.755	399.91	586.272	PCSK1N
ENSG00000006747	2.99035	7.94666	0.000294912	0.00623677	1.13801	4.60191	6.10899	17.3135	58.8652	18.2333	SCIN
ENSG00000122824	-2.48684	0.178397	0.000296336	0.00625254	27.3123	25.6392	34.2104	4.12225	9.34369	1.40256	NUDT10
ENSG00000196141	1.06933	2.09846	0.000297724	0.00627467	688.497	982.179	645.11	2230.14	1209.07	1423.6	SPATS2L
ENSG00000260924	-1.00391	0.498646	0.000301706	0.00635132	134.285	111.103	151.503	59.3604	68.2089	70.1282	LINC01311
ENSG00000198074	5.29252	39.1929	0.000302755	0.00635889	0	1.31483	1.2218	87.3918	0.934369	15.4282	AKR1B10
ENSG00000182197	1.14237	2.20743	0.000305165	0.00640221	284.503	270.198	309.115	945.645	441.956	516.144	EXT1
ENSG00000185507	1.26924	2.41035	0.000305788	0.00640426	186.634	148.576	100.187	482.304	233.592	333.81	IRF7
ENSG00000224259	1.60922	3.05087	0.000305957	0.00640426	238.982	266.253	447.178	1307.58	380.288	1216.02	LINC01133
ENSG00000223901	1.99328	3.98141	0.000307288	0.00642482	36.4164	25.6392	13.4398	174.784	66.3402	58.9077	AP001469.1
ENSG00000177875	-3.06147	0.119786	0.000308616	0.00644529	14.7942	26.2966	15.8834	2.47335	2.80311	1.40256	CCDC184
ENSG00000158201	1.15829	2.23192	0.000312023	0.00649438	434.72	475.969	547.366	1545.02	647.518	1060.34	ABHD3
ENSG00000135374	2.28004	4.8569	0.000320706	0.00664776	4.55205	24.9818	24.436	38.7492	113.059	113.608	ELF5
ENSG00000258647	-1.16204	0.44688	0.000322184	0.00666823	301.573	183.419	365.318	131.912	101.846	145.867	LINC00930
ENSG00000111885	1.54201	2.91201	0.000322983	0.00667418	306.125	598.248	530.261	2200.46	640.977	1338.05	MAN1A1
ENSG00000158089	-2.1054	0.232386	0.000325751	0.00671943	27.3123	71.6583	89.1913	9.89341	22.4248	11.2205	GALNT14
ENSG00000260852	-1.12895	0.457249	0.000329823	0.00679582	900.167	608.109	735.523	484.777	230.789	308.564	FBXL19-AS1
ENSG00000135127	1.10715	2.15419	0.00033937	0.00696575	372.13	308.985	274.905	925.034	432.613	701.282	BICDL1
ENSG00000275468	-2.17829	0.220938	0.000341856	0.00700463	31.8643	53.2507	26.8796	4.12225	10.2781	11.2205	AC004678.1
ENSG00000272468	-2.94011	0.130298	0.000348084	0.00711298	20.4842	188.021	25.6578	9.89341	8.40932	12.6231	AL021807.1
ENSG00000171798	-1.42753	0.371767	0.000349072	0.00711298	355.06	170.928	227.255	134.385	58.8652	85.5564	KNDC1
ENSG00000147883	2.12587	4.36465	0.000372521	0.00750783	95.593	130.168	94.0785	990.99	128.009	277.708	CDKN2B
ENSG00000176907	2.11205	4.32305	0.000381404	0.00763678	20.4842	11.8335	4.88719	42.8714	81.2901	36.4667	TCIM
ENSG00000213928	1.20147	2.29974	0.00038973	0.00778658	34.1404	40.1023	35.4322	76.6739	71.9464	106.595	IRF9
ENSG00000105550	-1.07732	0.473908	0.000390205	0.00778762	177.53	234.04	271.239	131.088	77.5526	115.01	FGF21
ENSG00000250522	3.31167	9.92917	0.00039309	0.00781982	0	3.28708	4.88719	47.8181	11.2124	22.441	AC004066.2
ENSG00000185022	1.61394	3.06087	0.000396296	0.00786662	95.593	53.2507	52.5373	342.147	130.812	140.256	MAFF
ENSG00000176293	1.67191	3.18637	0.000397449	0.00788103	20.4842	11.8335	10.9962	41.2225	40.1779	56.1026	ZNF135
ENSG00000270127	-1.22584	0.427548	0.000398838	0.00790007	136.561	117.677	84.3041	39.5736	61.6683	43.4795	AC027020.2
ENSG00000271576	-1.20641	0.433345	0.000406203	0.00801154	124.043	116.363	167.386	56.0626	42.0466	79.9462	AL359504.2
ENSG00000280002	2.58529	6.00134	0.000409103	0.00803891	3.41404	1.97225	7.33079	26.3824	17.753	28.0513	AC078925.4
ENSG00000080644	-1.47552	0.359604	0.000414618	0.008134	62.5906	44.7043	47.6501	18.1379	21.4905	15.4282	CHRNA3
ENSG00000138606	-1.24873	0.420819	0.000416816	0.00815175	110.387	71.6583	109.962	46.1692	43.9153	30.8564	SHF
ENSG00000260260	-1.12218	0.459401	0.000416848	0.00815175	4538.39	2162.9	2999.52	1853.36	1105.36	1496.54	SNHG19
ENSG00000123570	1.74115	3.34302	0.000421634	0.0082366	9.10409	10.5186	10.9962	30.5047	34.5716	37.8692	RAB9B
ENSG00000171119	-1.54053	0.343759	0.000426914	0.00831783	67.1427	55.8803	64.7553	18.9624	31.7685	12.6231	NRTN
ENSG00000162366	2.93079	7.62528	0.000427145	0.00831783	0	3.28708	6.10899	16.489	24.2936	30.8564	PDZK1IP1
ENSG00000063180	-1.06027	0.479542	0.000429409	0.00835309	236.706	232.725	386.088	111.301	138.287	161.295	CA11
ENSG00000251442	2.99269	7.95959	0.000434318	0.00843967	6.82807	8.5464	2.4436	103.056	12.1468	29.4539	LINC01094
ENSG00000111335	5.03342	32.75	0.000435686	0.00845735	2.27602	0	0	3.2978	29.8998	33.6615	OAS2
ENSG00000164743	1.37325	2.59053	0.000436952	0.00847301	22.7602	26.2966	17.1052	56.0626	65.4058	51.8949	C8orf48
ENSG00000108176	1.51148	2.85102	0.000441465	0.00855153	606.56	330.023	615.786	2165.01	629.765	1626.97	DNAJC12
ENSG00000236532	1.99563	3.9879	0.000444356	0.00858948	14.7942	11.1761	3.6654	48.6426	31.7685	39.2718	LINC01695
ENSG00000203985	2.38877	5.23712	0.000444282	0.00858948	3.41404	4.60191	4.88719	16.489	25.228	26.6487	LDLRAD1
ENSG00000105792	1.3895	2.61987	0.000447025	0.008623	1645.56	663.99	1018.98	4085.15	1694.94	2935.57	CFAP69
ENSG00000103196	2.38629	5.22812	0.000450635	0.00867449	3.41404	5.91674	14.6616	33.8025	64.4714	23.8436	CRISPLD2
ENSG00000120875	-1.43233	0.370532	0.000453483	0.00870917	794.332	2166.18	2586.55	571.344	904.469	579.259	DUSP4
ENSG00000115604	-2.30593	0.202231	0.000457493	0.00876079	17.0702	69.0286	54.9809	7.42006	14.0155	7.01282	IL18R1
ENSG00000249306	1.93795	3.83161	0.0004595	0.00879008	99.007	38.7875	74.5297	406.454	82.2244	321.187	LINC01411
ENSG00000230306	-3.0533	0.120466	0.000464905	0.00888426	28.4503	13.1483	30.545	2.47335	5.60621	0	BANF1P2
ENSG00000124260	-1.97223	0.254859	0.000467977	0.00892488	56.9006	48.6487	185.713	23.0846	24.2936	26.6487	MAGEA10
ENSG00000275318	-2.36681	0.193874	0.00046995	0.00893636	33.0023	21.0373	18.327	4.12225	5.60621	4.20769	AL136981.2
ENSG00000140443	-1.21727	0.430096	0.000486991	0.00922033	3283.16	4018.12	2020.85	975.325	1966.85	1067.35	IGF1R
ENSG00000091428	-2.38361	0.19163	0.000490491	0.00926959	15.9322	34.1856	47.6501	5.77115	3.73747	9.81795	RAPGEF4
ENSG00000169047	-1.1142	0.461948	0.000490598	0.00926959	2199.78	1995.26	1505.26	1292.74	750.298	587.675	IRS1
ENSG00000051523	2.80388	6.98318	0.000493534	0.00929648	3.41404	1.31483	4.88719	18.1379	28.9654	15.4282	CYBA
ENSG00000237424	-1.18259	0.44056	0.000495608	0.00931653	112.663	205.114	139.285	56.8871	82.2244	63.1154	FOXD2-AS1
ENSG00000258414	2.22001	4.65896	0.000499641	0.00937322	14.7942	3.94449	19.5488	85.7429	34.5716	51.8949	AL121790.1
ENSG00000150676	1.21715	2.32487	0.000500677	0.00938311	59.1766	88.0937	128.289	255.58	160.711	223.008	CCDC83
ENSG00000255318	2.08552	4.24427	0.000505266	0.0094595	11.3801	21.6947	7.33079	27.2069	75.6839	74.3359	NA
ENSG00000266537	-1.63799	0.321305	0.000510756	0.00953326	75.1088	150.548	67.1989	18.9624	37.3747	39.2718	SPDYE22P
ENSG00000160255	1.08041	2.11463	0.000510271	0.00953326	56.9006	47.9913	37.8758	108.827	105.584	86.959	ITGB2
ENSG00000165895	1.20348	2.30294	0.000511303	0.00953381	38.6924	39.4449	35.4322	102.232	63.5371	96.7769	ARHGAP42
ENSG00000152128	-1.54696	0.342231	0.000522586	0.00971472	47.7965	40.1023	73.3079	17.3135	16.8186	21.0385	TMEM163
ENSG00000235091	1.83818	3.57558	0.000528747	0.00980948	7.96608	20.3799	10.9962	37.1003	64.4714	43.4795	BX324167.1
ENSG00000101265	-1.40263	0.378239	0.000534086	0.00989857	66.0047	71.0009	73.3079	15.6646	32.7029	32.259	RASSF2
ENSG00000132821	-2.02739	0.245299	0.000540898	0.0100047	70.5567	27.6114	111.184	15.6646	12.1468	23.8436	VSTM2L
ENSG00000254726	-1.40795	0.376848	0.000549898	0.0101329	971.862	1725.72	1490.59	248.16	811.966	518.949	MEX3A
ENSG00000233670	3.84405	14.3607	0.000550028	0.0101329	3.41404	5.91674	2.4436	142.63	1.86874	28.0513	PIRT
ENSG00000181619	1.01749	2.0244	0.000551908	0.0101444	207.118	206.428	144.172	443.554	260.689	427.782	GPR135
ENSG00000152766	1.23656	2.35635	0.000551652	0.0101444	45.5205	75.6028	54.9809	178.081	97.1743	143.062	ANKRD22
ENSG00000227038	1.29207	2.4488	0.000552303	0.0101444	35.2784	66.399	36.654	124.492	89.6994	130.438	GTF2IP7
ENSG00000163072	2.17842	4.52657	0.00055929	0.0102219	15.9322	101.899	15.8834	206.937	217.708	190.749	NOSTRIN
ENSG00000245060	1.14323	2.20875	0.000567622	0.0103639	55.7626	38.1301	72.0861	108.827	120.534	133.244	LINC00847
ENSG00000264230	-1.6975	0.30832	0.000568917	0.0103772	64.8667	76.2602	56.2027	13.1912	34.5716	12.6231	ANXA8L1
ENSG00000244380	-2.02187	0.246239	0.000571612	0.0104161	42.1064	34.1856	39.0976	4.12225	15.8843	8.41539	AC134772.1
ENSG00000114654	1.37924	2.60132	0.000577056	0.0104917	60.3146	51.9358	124.623	211.884	146.696	253.864	EFCC1
ENSG00000130303	2.44906	5.46062	0.000577467	0.0104917	4.55205	9.86123	3.6654	14.8401	46.7184	42.0769	BST2
ENSG00000262119	-1.68964	0.310005	0.000592726	0.0106847	55.7626	37.4727	43.9847	19.7868	13.0812	8.41539	AL079343.1
ENSG00000166173	-1.51533	0.349815	0.00059452	0.0107066	1432.76	1125.5	1709.3	794.77	186.874	510.533	LARP6
ENSG00000172901	2.93904	7.66903	0.000603486	0.0108258	3.41404	4.60191	3.6654	47.8181	6.54058	36.4667	LVRN
ENSG00000138356	2.41899	5.34798	0.00060676	0.0108739	1.13801	8.5464	4.88719	31.3291	27.0967	23.8436	AOX1
ENSG00000136235	1.4163	2.669	0.000611525	0.010938	410.822	350.402	321.333	1624.17	453.169	810.682	GPNMB
ENSG00000100373	1.44958	2.73129	0.000623745	0.011126	35.2784	43.3894	97.7439	122.843	168.186	187.944	UPK3A
ENSG00000124657	-2.38582	0.191336	0.000627661	0.0111833	29.5883	117.02	32.9886	6.5956	9.34369	19.6359	OR2B6
ENSG00000267748	1.89589	3.7215	0.000628646	0.01119	5.69006	9.86123	9.77439	25.558	29.8998	40.6744	AC011479.1
ENSG00000124743	-1.24933	0.420644	0.000632151	0.0112199	240.12	111.103	150.281	81.6206	56.9965	71.5308	KLHL31
ENSG00000160282	1.27818	2.42533	0.000631437	0.0112199	50.0725	36.8153	74.5297	144.279	93.4369	150.074	FTCD
ENSG00000135063	2.01157	4.0322	0.000631651	0.0112199	6.82807	11.8335	7.33079	41.2225	20.5561	46.2846	FAM189A2
ENSG00000171310	-1.04681	0.484037	0.000633393	0.0112311	229.878	234.04	232.142	155.821	77.5526	102.387	CHST11
ENSG00000198520	1.25727	2.39043	0.000662968	0.011677	59.1766	42.732	78.1951	122.019	110.256	196.359	C1orf228
ENSG00000153294	2.95007	7.72786	0.000664911	0.0117	22.7602	23.667	9.77439	366.056	17.753	51.8949	ADGRF4
ENSG00000223969	1.92913	3.80826	0.000666555	0.0117178	26.1743	60.4822	24.436	106.354	255.083	65.9205	AC002456.1
ENSG00000269086	-1.73249	0.300933	0.000670044	0.0117679	119.491	74.9454	65.9771	13.1912	43.9153	21.0385	AC008555.2
ENSG00000135114	2.8849	7.38653	0.000670946	0.0117725	1.13801	7.88899	8.55259	9.89341	55.1278	67.3231	OASL
ENSG00000159231	1.16638	2.24448	0.000679103	0.011893	73.9708	41.4172	68.4207	168.188	113.059	126.231	CBR3
ENSG00000018625	4.37133	20.6967	0.000679864	0.011895	0	1.31483	1.2218	37.9247	4.67184	12.6231	ATP1A2
ENSG00000254701	1.29778	2.4585	0.000688324	0.0120089	86.4889	64.4267	41.5411	199.517	104.649	169.71	AC138866.2
ENSG00000177707	-1.85638	0.276169	0.000704949	0.012241	55.7626	63.1119	24.436	10.7179	17.753	11.2205	NECTIN3
ENSG00000156298	-1.89071	0.269673	0.000709217	0.012292	294.745	287.291	546.144	188.799	28.9654	85.5564	TSPAN7
ENSG00000240024	2.05899	4.16696	0.000710547	0.0123035	13.6561	10.5186	7.33079	58.536	18.6874	54.7	LINC00888
ENSG00000143845	-1.589	0.332403	0.000729948	0.0125921	80.7988	44.7043	75.7515	18.9624	32.7029	14.0256	ETNK2
ENSG00000229124	1.41431	2.66532	0.00074087	0.0127448	18.2082	37.4727	30.545	78.3228	97.1743	56.1026	VIM-AS1
ENSG00000161381	-1.48216	0.357952	0.000749031	0.0128372	126.319	50.621	89.1913	34.6269	25.228	35.0641	PLXDC1
ENSG00000114656	1.21704	2.32469	0.000748679	0.0128372	68.2807	46.0191	86.7477	193.746	109.321	159.892	KIAA1257
ENSG00000233237	1.84557	3.59394	0.000748705	0.0128372	15.9322	13.1483	7.33079	63.4827	39.2435	28.0513	LINC00472
ENSG00000248019	1.34996	2.54905	0.000756974	0.0129412	67.1427	59.1674	41.5411	87.3918	208.364	133.244	FAM13A-AS1
ENSG00000282393	1.78841	3.45434	0.000759589	0.012958	11.3801	9.86123	8.55259	34.6269	24.2936	44.8821	AC016588.2
ENSG00000123989	1.10338	2.14858	0.000767607	0.0130585	3932.97	2862.39	3893.87	10970.1	4448.53	7544.39	CHPF
ENSG00000155189	1.05137	2.07249	0.000773134	0.0131313	1930.07	2757.86	2971.41	7735.82	4007.51	4129.15	AGPAT5
ENSG00000253395	2.74917	6.7233	0.000778215	0.0131661	3.41404	1.31483	4.88719	28.8558	15.8843	15.4282	AP003469.2
ENSG00000145949	2.1998	4.59414	0.000781801	0.0132026	15.9322	5.91674	6.10899	57.7115	19.6217	49.0898	MYLK4
ENSG00000244067	1.70819	3.26751	0.000799528	0.0134772	20.4842	47.3339	36.654	50.2915	153.236	141.659	GSTA2
ENSG00000154529	-2.75951	0.147674	0.000807692	0.01359	28.4503	18.4076	12.218	4.12225	2.80311	1.40256	CNTNAP3B
ENSG00000261220	-1.39588	0.380012	0.000812787	0.0136633	1582.97	487.145	816.161	422.119	252.28	422.172	AC103706.1
ENSG00000246174	1.02387	2.03337	0.000824138	0.0138163	64.8667	46.6765	42.7629	109.652	95.3056	107.997	KCTD21-AS1
ENSG00000175600	-1.26189	0.416997	0.000832303	0.0139026	110.387	71.0009	150.281	39.5736	50.4559	47.6872	SUGCT
ENSG00000133216	-1.06381	0.478367	0.000832162	0.0139026	448.377	322.134	487.498	234.144	125.205	242.644	EPHB2
ENSG00000283267	1.99848	3.99577	0.000832227	0.0139026	47.7965	15.778	21.9924	206.937	60.734	70.1282	FAM237B
ENSG00000128284	2.46025	5.50311	0.000840251	0.0139721	2.27602	24.9818	4.88719	43.6959	77.5526	64.518	APOL3
ENSG00000166432	1.60941	3.05128	0.00084956	0.0140509	436.996	182.104	497.272	1643.95	458.775	1298.77	ZMAT1
ENSG00000238178	-2.94329	0.130011	0.000861673	0.0142181	18.2082	46.0191	90.4131	0.824451	14.9499	4.20769	AC078993.1
ENSG00000117407	1.05421	2.07659	0.000861985	0.0142181	31.8643	42.0746	41.5411	80.7962	77.5526	82.7513	ARTN
ENSG00000091844	1.54445	2.91693	0.000863173	0.0142182	112.663	72.9731	179.604	513.633	161.646	385.705	RGS17
ENSG00000135773	2.675	6.38638	0.00086353	0.0142182	0	4.60191	6.10899	23.9091	27.0967	18.2333	CAPN9
ENSG00000167751	-1.48001	0.358487	0.000875488	0.0143383	46013.2	38554.8	48291.6	5242.68	23773.1	18613.4	KLK2
ENSG00000121552	2.03942	4.11082	0.000875362	0.0143383	3.41404	15.778	10.9962	28.8558	56.9965	42.0769	CSTA
ENSG00000225760	4.58537	24.0068	0.000888148	0.0145069	0	3.94449	0	89.8651	2.80311	15.4282	LINC00431
ENSG00000215262	2.70752	6.53199	0.000895507	0.0146142	3.41404	1.97225	7.33079	35.4514	10.2781	33.6615	KCNU1
ENSG00000272906	-2.06554	0.238897	0.000912963	0.0148727	33.0023	25.6392	25.6578	9.89341	6.54058	2.80513	AL353708.3
ENSG00000226699	-2.99375	0.125543	0.000922573	0.0149896	18.2082	15.1206	19.5488	4.12225	1.86874	0	AL360181.1
ENSG00000100342	2.59175	6.0283	0.000922352	0.0149896	1.13801	3.94449	3.6654	18.1379	16.8186	19.6359	APOL1
ENSG00000184786	-1.30571	0.404521	0.0009331	0.015134	334.575	164.354	279.792	104.705	62.6027	148.672	TCTE3
ENSG00000260400	-1.78481	0.290215	0.000943929	0.0152961	38.6924	36.1579	35.4322	6.5956	16.8186	8.41539	AL513534.1
ENSG00000272853	-1.06482	0.478032	0.000958896	0.0154978	324.333	163.039	232.142	134.385	99.9775	107.997	AC069544.1
ENSG00000180178	1.10935	2.15748	0.000963972	0.015539	104.697	120.307	69.6425	145.103	248.542	246.851	FAR2P1
ENSG00000165810	-1.02681	0.490795	0.000975667	0.0156727	400.58	359.606	379.979	222.602	109.321	228.618	BTNL9
ENSG00000128918	1.18349	2.27126	0.000986112	0.015813	29.5883	42.0746	29.3232	74.2006	65.4058	93.9718	ALDH1A2
ENSG00000215612	-2.78401	0.145188	0.00100064	0.0159904	27.3123	37.4727	12.218	7.42006	1.86874	1.40256	HMX1
ENSG00000279924	1.83331	3.56353	0.00100285	0.0159978	10.2421	9.20382	12.218	45.3448	20.5561	46.2846	AL356585.4
ENSG00000181790	1.54032	2.9086	0.0010193	0.0162462	23.8982	27.6114	14.6616	93.1629	56.9965	43.4795	ADGRB1
ENSG00000260228	3.063	8.35706	0.00103689	0.0164838	1.13801	3.28708	2.4436	8.24451	34.5716	16.8308	AC009119.1
ENSG00000224713	-2.32731	0.199256	0.00104448	0.0165333	14.7942	20.3799	35.4322	4.12225	5.60621	4.20769	AC025165.1
ENSG00000180537	-1.96663	0.25585	0.00104401	0.0165333	20.4842	24.9818	32.9886	7.42006	5.60621	7.01282	RNF182
ENSG00000246526	1.19374	2.28744	0.00104538	0.0165333	27.3123	32.8708	30.545	73.3761	53.259	82.7513	LINC002481
ENSG00000253123	3.21546	9.28856	0.00104501	0.0165333	6.82807	3.28708	2.4436	76.6739	3.73747	35.0641	AC091182.1
ENSG00000103479	1.14622	2.21333	0.00104672	0.0165403	3531.25	2707.24	3859.66	10844	3956.12	7547.2	RBL2
ENSG00000261186	-1.20185	0.434716	0.00104934	0.0165675	111.525	90.0659	119.736	48.6426	28.9654	63.1154	LINC01238
ENSG00000263155	-2.03462	0.244072	0.00110081	0.0172034	33.0023	32.8708	40.3193	4.12225	15.8843	5.61026	MYZAP
ENSG00000125430	-1.32108	0.400235	0.00111674	0.0174228	72.8327	64.4267	81.8605	42.047	20.5561	23.8436	HS3ST3B1
ENSG00000163121	1.48612	2.80134	0.00111845	0.0174348	25.0363	40.7598	41.5411	154.997	58.8652	86.959	NEURL3
ENSG00000201134	2.18632	4.55142	0.00114468	0.0177612	6.82807	3.28708	8.55259	22.2602	19.6217	40.6744	RF00019
ENSG00000124813	1.07721	2.10995	0.00114998	0.0178209	55.7626	67.7138	54.9809	98.1096	169.121	110.803	RUNX2
ENSG00000196376	-1.84757	0.277861	0.00115825	0.0179339	29.5883	36.1579	28.1014	9.06896	12.1468	4.20769	SLC35F1
ENSG00000154822	-1.69256	0.309378	0.00117414	0.0181646	28.4503	61.7971	45.2065	13.1912	18.6874	9.81795	PLCL2
ENSG00000115295	2.21479	4.64213	0.00118576	0.0182984	25.0363	39.4449	19.5488	288.558	42.981	60.3103	CLIP4
ENSG00000005073	-1.65951	0.316547	0.00124015	0.0190104	270.847	161.067	79.4169	85.7429	34.5716	40.6744	HOXA11
ENSG00000177469	-1.29193	0.408404	0.00125056	0.0191382	67.1427	69.686	87.9695	20.6113	42.981	28.0513	CAVIN1
ENSG00000079385	1.83281	3.56231	0.00126281	0.0193096	6.82807	6.57415	9.77439	22.2602	29.8998	29.4539	CEACAM1
ENSG00000101331	-2.84284	0.139386	0.00126513	0.0193248	13.6561	28.9263	13.4398	1.6489	4.67184	1.40256	CCM2L
ENSG00000282511	3.48955	11.2321	0.00126739	0.0193248	2.27602	2.62966	0	26.3824	4.67184	28.0513	CLUHP10
ENSG00000181218	-1.11411	0.461977	0.0012759	0.0194133	4412.07	2147.78	2983.63	2081.74	1019.4	1305.79	HIST3H2A
ENSG00000265692	-1.33331	0.396857	0.00128439	0.0195264	118.353	65.7415	80.6387	42.8714	39.2435	21.0385	LINC01970
ENSG00000162929	1.69486	3.23746	0.00130791	0.0198185	204.842	241.271	226.033	1387.55	213.036	575.051	KIAA1841
ENSG00000091583	3.52839	11.5386	0.00131511	0.0199112	1.13801	3.28708	1.2218	46.9937	3.73747	18.2333	APOH
ENSG00000270571	-1.43802	0.369074	0.00132956	0.0200806	252.639	92.6956	151.503	46.9937	47.6528	89.7641	AC007681.1
ENSG00000226051	4.033	16.3702	0.00132891	0.0200806	1.13801	0	4.88719	61.0093	2.80311	26.6487	ZNF503-AS1
ENSG00000231240	1.41849	2.67305	0.00138789	0.0208591	23.8982	32.2134	19.5488	42.8714	89.6994	72.9334	KLF2P1
ENSG00000236358	-2.33077	0.198778	0.00139322	0.0209051	18.2082	17.0928	19.5488	4.12225	3.73747	2.80513	AL355472.3
ENSG00000144619	1.01207	2.0168	0.00140048	0.0209799	167.288	143.974	114.849	381.721	194.349	283.318	CNTN4
ENSG00000099260	-1.20299	0.434375	0.0014046	0.0209904	1298.47	719.213	1557.79	551.557	300.867	701.282	PALMD
ENSG00000166750	1.41298	2.66287	0.00140803	0.0210211	1204.02	1266.84	1397.74	5855.25	1281.02	3164.19	SLFN5
ENSG00000168743	-2.10197	0.232939	0.00141829	0.0211265	26.1743	46.0191	21.9924	3.2978	8.40932	11.2205	NPNT
ENSG00000104177	1.01413	2.01968	0.00142184	0.0211452	177.53	165.669	246.803	558.978	305.539	322.59	MYEF2
ENSG00000231789	2.7176	6.57776	0.00144172	0.0214064	1.13801	3.94449	2.4436	17.3135	23.3592	11.2205	PIK3CD-AS2
ENSG00000175329	-1.32422	0.399366	0.00144602	0.0214358	133.147	90.0659	173.495	30.5047	56.0621	72.9334	ISX
ENSG00000169031	-1.12143	0.459639	0.00146077	0.0216023	204.842	230.095	207.706	149.226	63.5371	81.3487	COL4A3
ENSG00000114279	2.21624	4.6468	0.00146063	0.0216023	4.55205	13.8057	8.55259	30.5047	20.5561	78.5436	FGF12
ENSG00000168824	-1.06775	0.477064	0.00147397	0.0217278	177.53	112.418	140.507	81.6206	47.6528	75.7385	NSG1
ENSG00000269985	2.0275	4.07698	0.00147296	0.0217278	4.55205	8.5464	4.88719	32.978	21.4905	21.0385	AL021328.1
ENSG00000173868	-2.52127	0.174189	0.00148345	0.0218327	25.0363	17.0928	23.2142	0.824451	6.54058	4.20769	PHOSPHO1
ENSG00000171476	1.32723	2.5092	0.00151768	0.0222653	29.5883	35.5004	39.0976	126.965	55.1278	78.5436	HOPX
ENSG00000269001	1.4244	2.68404	0.00152713	0.0223684	21.6222	15.778	21.9924	70.9028	38.3091	47.6872	AC092070.2
ENSG00000134321	1.55672	2.94185	0.00155044	0.0226221	11.3801	28.2689	12.218	47.8181	51.3903	58.9077	RSAD2
ENSG00000244128	2.36111	5.13766	0.00155931	0.0227314	4.55205	9.20382	3.6654	11.5423	37.3747	44.8821	LINC01322
ENSG00000183837	-1.45068	0.365848	0.00157325	0.0228985	54.6246	36.8153	68.4207	14.0157	23.3592	21.0385	PNMA3
ENSG00000136425	-2.1679	0.222534	0.00158558	0.0230053	26.1743	17.0928	63.5335	8.24451	9.34369	5.61026	CIB2
ENSG00000260259	1.62111	3.07611	0.00158448	0.0230053	18.2082	11.1761	7.33079	37.1003	42.981	32.259	LINC02166
ENSG00000157152	-2.44511	0.183632	0.00159126	0.0230333	18.2082	19.065	20.7706	1.6489	2.80311	7.01282	SYN2
ENSG00000197406	1.85388	3.6147	0.00161369	0.0232848	184.358	248.503	210.149	1553.26	168.186	603.103	DIO3
ENSG00000266402	-1.40439	0.377777	0.00164185	0.0235989	112.663	133.455	238.251	35.4514	92.5025	54.7	SNHG25
ENSG00000222019	1.22871	2.34358	0.0016662	0.0238214	31.8643	22.3521	36.654	88.2162	57.9309	63.1154	URAHP
ENSG00000226453	1.34101	2.53329	0.00166638	0.0238214	15.9322	29.5837	30.545	47.8181	67.2745	79.9462	LINC02542
ENSG00000114547	-2.07714	0.236984	0.00167677	0.0239144	30.7263	24.9818	30.545	9.06896	1.86874	9.81795	ROPN1B
ENSG00000147180	-1.74873	0.297564	0.0016809	0.0239363	50.0725	48.6487	41.5411	23.0846	5.60621	12.6231	ZNF711
ENSG00000168621	-1.00943	0.496741	0.00168	0.0239363	257.191	335.939	283.457	211.059	109.321	113.608	GDNF
ENSG00000183386	-1.07685	0.474064	0.00169641	0.0241014	99.007	111.761	125.845	45.3448	73.8151	39.2718	FHL3
ENSG00000182240	-1.38764	0.382188	0.00172584	0.0244442	122.905	130.168	182.048	69.2539	23.3592	74.3359	BACE2
ENSG00000165496	-1.16134	0.447097	0.00173984	0.0246003	87.6269	104.529	68.4207	35.4514	29.8998	53.2974	RPL10L
ENSG00000156510	3.07731	8.44041	0.00175511	0.0247446	2.27602	15.1206	4.88719	150.874	7.47495	35.0641	HKDC1
ENSG00000122012	1.27585	2.42141	0.00176775	0.0248659	47.7965	46.0191	81.8605	119.545	96.24	208.982	SV2C
ENSG00000196352	-1.33556	0.396239	0.0017763	0.024948	1454.38	1020.97	1628.66	843.413	219.577	562.428	CD55
ENSG00000162738	-1.39587	0.380014	0.00178829	0.0250973	35.2784	44.0468	62.3117	15.6646	18.6874	19.6359	VANGL2
ENSG00000064201	1.78822	3.45389	0.00182949	0.0255588	15.9322	9.20382	13.4398	57.7115	20.5561	53.2974	TSPAN32
ENSG00000130518	1.37727	2.59776	0.00185248	0.0258017	973	420.088	779.507	2927.62	857.75	1854.19	IQCN
ENSG00000255310	-1.12638	0.458062	0.00188312	0.0261693	99.007	88.0937	65.9771	46.1692	28.0311	42.0769	AF131215.5
ENSG00000275011	1.31011	2.47961	0.00189815	0.0263384	125.181	103.214	195.488	281.962	201.824	566.636	AC129492.6
ENSG00000276248	1.4007	2.64029	0.0019149	0.0265111	50.0725	46.6765	46.4283	188.799	56.9965	131.841	AL442125.1
ENSG00000106018	-2.09328	0.234348	0.00192806	0.0266654	35.2784	13.8057	40.3193	5.77115	5.60621	9.81795	VIPR2
ENSG00000137473	-2.16263	0.223348	0.00194829	0.0268323	25.0363	54.5655	150.281	9.06896	28.0311	14.0256	TTC29
ENSG00000158887	3.73501	13.3153	0.00196597	0.0269951	1.13801	1.31483	2.4436	46.1692	1.86874	15.4282	MPZ
ENSG00000111859	1.06427	2.09112	0.00197634	0.0271173	122.905	289.263	160.056	451.799	414.86	335.213	NEDD9
ENSG00000166278	1.3352	2.5231	0.00198172	0.0271709	12.5181	17.7502	19.5488	42.8714	41.1122	42.0769	C2
ENSG00000099337	1.34892	2.54721	0.0019938	0.0272959	25.0363	17.0928	13.4398	49.467	40.1779	51.8949	KCNK6
ENSG00000235724	1.71175	3.27558	0.00200812	0.0274716	5.69006	12.4909	19.5488	39.5736	30.8342	53.2974	AC009299.3
ENSG00000186297	-3.46272	0.0907024	0.0020364	0.0277966	7.96608	26.2966	12.218	0	1.86874	2.80513	GABRA5
ENSG00000125122	1.05424	2.07663	0.00204298	0.0278658	33.0023	41.4172	50.0937	100.583	69.1433	88.3616	LRRC29
ENSG00000105499	2.65859	6.31414	0.00205737	0.0279794	4.55205	6.57415	3.6654	63.4827	7.47495	23.8436	PLA2G4C
ENSG00000214770	-1.14776	0.451325	0.00211261	0.028583	54.6246	69.0286	53.7591	23.9091	25.228	32.259	AL161756.1
ENSG00000254399	1.05352	2.07559	0.00219995	0.029505	48.9345	65.0841	46.4283	103.056	85.9619	148.672	GLYATL1P4
ENSG00000268573	-1.03111	0.489334	0.00221582	0.0296531	210.532	145.946	168.608	120.37	64.4714	70.1282	AC011815.1
ENSG00000197106	-1.42751	0.371773	0.00222262	0.0297206	109.249	82.1769	39.0976	34.6269	24.2936	26.6487	SLC6A17
ENSG00000065320	-2.18316	0.220193	0.00225306	0.030086	43.2444	46.0191	30.545	13.1912	0.934369	12.6231	NTN1
ENSG00000137841	-2.32555	0.199499	0.00233212	0.0309913	87.6269	13.8057	48.8719	14.8401	3.73747	11.2205	PLCB2
ENSG00000225556	1.67973	3.20367	0.00234115	0.0310821	14.7942	7.88899	25.6578	37.9247	69.1433	43.4795	C2CD4D
ENSG00000267623	-2.04614	0.242131	0.00239034	0.0316441	29.5883	21.0373	20.7706	9.06896	4.67184	2.80513	AC005357.2
ENSG00000142611	1.78321	3.44191	0.00244898	0.0322583	17.0702	15.778	12.218	74.2006	61.6683	18.2333	PRDM16
ENSG00000257596	-2.22948	0.213235	0.00246135	0.032375	25.0363	12.4909	23.2142	4.12225	5.60621	2.80513	AC078778.1
ENSG00000196787	-1.70309	0.307128	0.00247662	0.0325526	126.319	656.758	227.255	59.3604	143.893	107.997	HIST1H2AG
ENSG00000148053	-3.29197	0.102098	0.00252719	0.0330994	3.41404	23.667	23.2142	1.6489	0.934369	2.80513	NTRK2
ENSG00000111249	-2.36918	0.193556	0.00254726	0.0333149	52.3485	38.7875	21.9924	1.6489	15.8843	4.20769	CUX2
ENSG00000279653	-2.39962	0.189514	0.00256997	0.0335643	34.1404	24.9818	14.6616	9.06896	2.80311	1.40256	AC004678.2
ENSG00000138641	1.13667	2.19873	0.0025843	0.0337038	1087.94	1329.95	759.959	1373.53	3696.36	1920.11	HERC3
ENSG00000053918	-1.21821	0.429816	0.00259475	0.0337684	258.329	177.502	321.333	170.661	67.2745	85.5564	KCNQ1
ENSG00000103723	-1.06878	0.476721	0.00265125	0.0344066	171.84	130.168	151.503	93.9874	42.0466	79.9462	AP3B2
ENSG00000133640	-1.03387	0.488399	0.00266615	0.0345513	100.145	84.8066	145.394	57.7115	42.981	60.3103	LRRIQ1
ENSG00000079308	2.95199	7.73815	0.00268868	0.0347699	3.41404	1.31483	3.6654	36.2758	4.67184	21.0385	TNS1
ENSG00000249884	2.22093	4.66194	0.00269473	0.0348238	4.55205	8.5464	12.218	76.6739	17.753	22.441	RNF103-CHMP3
ENSG00000164651	-2.14573	0.225981	0.00269956	0.0348617	50.0725	172.243	50.0937	8.24451	42.0466	11.2205	SP8
ENSG00000198729	1.77658	3.42612	0.0027105	0.0348809	22.7602	65.0841	37.8758	49.467	250.411	134.646	PPP1R14C
ENSG00000054598	1.8329	3.56253	0.00271267	0.0348845	6.82807	30.2411	15.8834	101.407	51.3903	39.2718	FOXC1
ENSG00000090530	1.02343	2.03275	0.00273307	0.0350978	133.147	95.3252	69.6425	220.128	142.958	244.046	P3H2
ENSG00000258754	2.11572	4.33407	0.00273907	0.0351504	13.6561	11.8335	2.4436	69.2539	22.4248	30.8564	LINC01579
ENSG00000167771	-1.03364	0.488476	0.00284769	0.0362417	117.215	75.6028	102.631	60.1849	42.981	39.2718	RCOR2
ENSG00000109063	-1.00222	0.499231	0.00286892	0.0364868	141.113	102.557	98.9657	72.5517	42.981	54.7	MYH3
ENSG00000182676	-1.60995	0.327609	0.00291514	0.0369218	28.4503	26.2966	46.4283	8.24451	11.2124	14.0256	PPP1R27
ENSG00000128641	1.51265	2.85334	0.00296179	0.0374355	141.113	462.163	260.243	485.601	1466.02	516.144	MYO1B
ENSG00000102760	-1.54359	0.343031	0.00297763	0.0376099	30.7263	58.51	39.0976	9.89341	20.5561	14.0256	RGCC
ENSG00000189056	-2.74525	0.149141	0.00298765	0.037659	5800.45	2602.05	3130.25	1230.08	117.73	371.68	RELN
ENSG00000140945	2.47433	5.55708	0.00299546	0.0377317	10.2421	3.94449	3.6654	10.7179	64.4714	22.441	CDH13
ENSG00000203280	2.25389	4.76968	0.00300897	0.0378761	1.13801	7.88899	3.6654	22.2602	18.6874	23.8436	AL022323.1
ENSG00000255495	1.06492	2.09205	0.00301503	0.0379265	29.5883	37.4727	35.4322	72.5517	86.8963	54.7	AC145124.1
ENSG00000168939	1.31955	2.49589	0.00302534	0.0379784	19.3462	36.8153	20.7706	46.1692	81.2901	68.7257	SPRY3
ENSG00000161031	-2.21129	0.215941	0.00308263	0.0385663	13.6561	41.4172	19.5488	7.42006	5.60621	2.80513	PGLYRP2
ENSG00000232415	2.34043	5.06455	0.00320158	0.0396244	3.41404	5.91674	4.88719	44.5203	11.2124	16.8308	ELN-AS1
ENSG00000167800	1.77238	3.41616	0.00324861	0.0399917	7.96608	23.0095	19.5488	24.7335	83.1588	67.3231	TBX10
ENSG00000237172	1.32498	2.50529	0.00329574	0.0404371	70.5567	45.3617	45.2065	216.006	74.7495	110.803	B3GNT9
ENSG00000198931	1.0272	2.03807	0.00330027	0.040448	2375.03	3044.49	2851.68	3170.84	8761.58	4925.81	APRT
ENSG00000125347	1.42636	2.68767	0.00330656	0.0404889	97.869	105.844	113.627	484.777	100.912	266.487	IRF1
ENSG00000262152	2.04281	4.12046	0.00332907	0.0406822	4.55205	5.25932	4.88719	20.6113	27.0967	12.6231	LINC00514
ENSG00000196562	-1.30644	0.404317	0.0033363	0.0406909	72.8327	63.7693	63.5335	32.1536	13.0812	36.4667	SULF2
ENSG00000136378	-1.06299	0.478638	0.00333416	0.0406909	188.91	216.947	293.232	75.025	166.318	92.5693	ADAMTS7
ENSG00000127324	1.80661	3.49818	0.0033385	0.0406909	11.3801	19.065	50.0937	42.8714	94.3712	143.062	TSPAN8
ENSG00000261335	-1.32777	0.398382	0.00334296	0.0407183	53.4865	48.6487	36.654	15.6646	25.228	14.0256	AC005837.1
ENSG00000223382	1.17069	2.2512	0.00335136	0.0407274	23.8982	19.065	20.7706	48.6426	41.1122	53.2974	LINC01778
ENSG00000152969	1.25307	2.38348	0.0033582	0.0407274	58.0386	101.899	69.6425	109.652	291.523	148.672	JAKMIP1
ENSG00000005961	-1.93242	0.26199	0.0033746	0.0408072	14.7942	26.954	25.6578	5.77115	7.47495	4.20769	ITGA2B
ENSG00000279954	1.53602	2.89994	0.00338398	0.040867	27.3123	15.1206	31.7668	33.8025	99.0431	79.9462	BX324167.2
ENSG00000115263	4.49253	22.5105	0.00339935	0.0410258	0	1.97225	1.2218	0.824451	71.012	4.20769	GCG
ENSG00000170522	1.07737	2.11018	0.00342027	0.0411705	809.126	1621.19	1518.7	1696.72	4013.11	2625.6	ELOVL6
ENSG00000234779	-2.16444	0.223068	0.00343871	0.0413385	20.4842	24.3244	30.545	2.47335	11.2124	2.80513	BNC2-AS1
ENSG00000105855	2.02271	4.06346	0.00344804	0.0414236	3.41404	6.57415	3.6654	17.3135	19.6217	21.0385	ITGB8
ENSG00000240038	-1.44406	0.36753	0.00347325	0.0416465	59.1766	38.1301	50.0937	26.3824	10.2781	16.8308	AMY2B
ENSG00000129757	-1.43816	0.369039	0.00347337	0.0416465	34.1404	33.5282	40.3193	17.3135	13.0812	8.41539	CDKN1C
ENSG00000107249	2.09619	4.27578	0.0035083	0.0420108	3.41404	5.91674	6.10899	26.3824	11.2124	29.4539	GLIS3
ENSG00000117318	1.65669	3.15293	0.003526	0.042168	81.9368	237.327	65.9771	295.978	726.005	197.762	ID3
ENSG00000169429	2.13306	4.38646	0.00353927	0.0422776	6.82807	9.86123	4.88719	50.2915	35.506	9.81795	CXCL8
ENSG00000079337	1.1045	2.15025	0.0035511	0.0423856	108.111	86.7788	124.623	291.031	119.599	274.903	RAPGEF3
ENSG00000228649	-1.30106	0.405827	0.00357293	0.0425635	56.9006	75.6028	42.7629	15.6646	29.8998	26.6487	SNHG26
ENSG00000187695	1.40043	2.6398	0.00358236	0.0426484	25.0363	20.3799	30.545	93.9874	34.5716	70.1282	NA
ENSG00000123095	1.01589	2.02215	0.00363254	0.0431344	44.3825	40.1023	42.7629	110.476	81.2901	63.1154	BHLHE41
ENSG00000276600	-1.59007	0.332156	0.00363631	0.0431513	47.7965	110.446	67.1989	10.7179	38.3091	26.6487	RAB7B
ENSG00000121871	1.4292	2.69297	0.00374352	0.0441275	27.3123	43.3894	40.3193	42.8714	145.762	112.205	SLITRK3
ENSG00000121966	2.57362	5.95301	0.00374489	0.0441275	3.41404	5.91674	0	14.0157	28.9654	16.8308	CXCR4
ENSG00000171992	-1.88765	0.270248	0.00376784	0.0443099	37.5544	30.8985	94.0785	10.7179	7.47495	26.6487	SYNPO
ENSG00000100170	1.36213	2.57065	0.00380372	0.044646	37.5544	46.6765	50.0937	152.523	47.6528	145.867	SLC5A1
ENSG00000225339	1.61167	3.05606	0.00380584	0.044646	23.8982	19.7225	13.4398	93.9874	27.0967	53.2974	AL354740.1
ENSG00000163395	2.71305	6.55708	0.00382896	0.0448602	3.41404	1.31483	6.10899	42.8714	7.47495	16.8308	IGFN1
ENSG00000146072	1.03458	2.04852	0.00385221	0.0450467	950.24	1161.65	1168.04	3524.53	1234.3	1959.38	TNFRSF21
ENSG00000260081	-1.12194	0.459477	0.00387142	0.0451854	135.423	72.3157	83.0823	54.4137	33.6373	44.8821	AF274858.1
ENSG00000187720	1.46661	2.76371	0.00387537	0.0452028	104.697	229.438	123.402	752.723	176.596	338.018	THSD4
ENSG00000273759	-1.66581	0.315167	0.00388951	0.0453236	39.8304	25.6392	54.9809	12.3668	6.54058	19.6359	AL117379.1
ENSG00000108370	-2.15215	0.224977	0.00397708	0.0460686	18.2082	61.1396	23.2142	3.2978	13.0812	7.01282	RGS9
ENSG00000162946	-1.19526	0.436709	0.00399037	0.0461646	47.7965	40.7598	46.4283	23.0846	15.8843	19.6359	DISC1
ENSG00000277978	1.48201	2.79337	0.0040033	0.0462851	7.96608	13.8057	24.436	37.9247	50.4559	39.2718	AC010542.5
ENSG00000244184	-1.01712	0.494103	0.00402238	0.0464476	122.905	107.159	103.853	33.8025	69.1433	63.1154	AC091153.3
ENSG00000228709	3.04888	8.27568	0.00413637	0.0476147	0	5.91674	2.4436	5.77115	45.7841	22.441	LINC02575
ENSG00000145113	-1.11316	0.462282	0.00414128	0.0476415	58.0386	67.0564	47.6501	32.1536	26.1623	21.0385	MUC4
ENSG00000033327	1.07592	2.10806	0.00425056	0.0485955	261.743	292.55	255.356	932.454	334.504	439.003	GAB2
ENSG00000130147	1.05168	2.07295	0.00429242	0.0489527	1755.95	2071.52	1706.85	6261.7	2127.56	3082.84	SH3BP4

## Sheet: ABLco vs ABLsim
ID	log2FoldChange	Foldchange	pvalue	padj	LNCaPabl-co-3-	LNCaPabl-co-2-	LNCaPabl-co-1-	LNCaPabl-sim-3-	LNCaPabl-sim-2-	LNCaPabl-sim-1-	Gene.name
ENSG00000137766	-6.00085	0.0156158	1.25845e-174	2.32713e-170	2363.36	2061.8	2052.24	24.007	34.2526	39.1327	UNC13C
ENSG00000156103	-4.64614	0.0399367	3.38041e-100	3.12553e-96	1062.78	906.768	886.351	29.5471	36.8216	44.7231	MMP16
ENSG00000169174	5.32161	39.9912	3.95182e-55	2.4359e-51	15.429	32.59	39.3934	803.312	1105.5	1602.58	PCSK9
ENSG00000112972	2.84359	7.17803	2.07016e-54	9.57034e-51	3558.65	4461.95	3376.47	21903.6	29423.9	30465.7	HMGCS1
ENSG00000052802	2.31637	4.98079	2.63206e-53	9.73441e-50	2682.83	2922.55	2344.66	14998.8	12014.1	12585.8	MSMO1
ENSG00000164211	1.54636	2.92079	5.68224e-46	1.75127e-42	816.829	801.33	790.141	2426.56	2300.06	2310.69	STARD4
ENSG00000079459	1.82959	3.55436	4.85336e-45	1.28212e-41	5689.67	6451.86	5801.43	19061.6	21610	23093.9	FDFT1
ENSG00000169933	2.82447	7.08354	6.60067e-42	1.52575e-38	86.2208	101.604	133.331	795.925	665.357	823.65	FRMPD4
ENSG00000150594	-2.821	0.141512	5.55059e-41	1.14046e-37	14177.4	9146.28	8642.3	1541.99	1376.96	1605.37	ADRA2A
ENSG00000180611	2.47483	5.55901	1.75381e-38	3.24315e-35	107.095	96.8114	78.7868	561.395	474.399	533.882	MB21D2
ENSG00000113161	1.48103	2.79149	3.20744e-38	5.392e-35	3523.25	3506.3	3409.04	10618.5	9291.88	9237.18	HMGCR
ENSG00000101384	1.43956	2.71239	2.34186e-28	3.60881e-25	2995.95	2517.1	2737.84	8025.73	6876.21	7484.6	JAG1
ENSG00000038295	-1.8242	0.282398	1.0037e-27	1.42772e-24	4530.68	3965.43	4316.61	967.668	1395.79	1245.72	TLL1
ENSG00000122025	-1.93098	0.26225	1.28367e-24	1.69554e-21	384.817	404.499	358.328	83.1012	106.183	107.149	FLT3
ENSG00000112137	2.20898	4.62349	2.89834e-23	3.34975e-20	255.032	340.278	345.45	1065.54	1721.19	1556.92	PHACTR1
ENSG00000116133	1.60106	3.03366	5.52032e-23	6.00481e-20	10611.5	8928.7	7921.1	29499.1	24117.3	29692.4	DHCR24
ENSG00000136193	1.02494	2.03487	1.18834e-22	1.22082e-19	1196.2	1181.87	1237.86	2496.73	2432.79	2431.82	SCRN1
ENSG00000113580	-1.64028	0.320794	1.3784e-21	1.27447e-18	10995.4	9879.56	9183.21	3914.99	2992.82	2743.95	NR3C1
ENSG00000189186	-2.60153	0.164764	1.37836e-21	1.27447e-18	257.755	269.347	249.239	44.3207	55.6605	27.9519	DCAF8L2
ENSG00000104549	1.77862	3.43099	1.57936e-21	1.39074e-18	2308.9	2884.21	2308.3	10611.1	7730.82	7401.67	SQLE
ENSG00000160179	-2.77587	0.146009	7.35707e-21	6.18395e-18	1245.21	777.367	1406.04	103.415	214.079	177.961	ABCG1
ENSG00000005187	-1.5614	0.338823	3.09781e-20	2.49064e-17	422.936	502.269	491.66	149.582	166.125	162.121	ACSM3
ENSG00000250284	2.96357	7.80054	1.94387e-19	1.49775e-16	17.2442	14.3779	17.424	112.648	113.034	156.531	AC109439.2
ENSG00000114446	-1.82803	0.281648	6.50297e-19	4.81011e-16	264.108	291.393	272.724	73.8678	89.0568	68.9481	IFT57
ENSG00000198478	1.35614	2.56	9.81249e-19	6.97894e-16	344.883	406.416	435.6	1061.85	933.384	1048.2	SH3BGRL2
ENSG00000120437	1.97602	3.93406	1.54325e-18	1.05696e-15	631.681	666.177	892.412	2288.05	2620.33	3707.36	ACAT2
ENSG00000198739	-1.1717	0.443898	2.27305e-18	1.50119e-15	9215.64	9925.57	8696.85	4531.79	4171.11	3660.77	LRRTM3
ENSG00000001630	1.31872	2.49444	3.07259e-18	1.95925e-15	832.258	659.468	778.777	2086.76	1742.6	1842.03	CYP51A1
ENSG00000147027	2.99539	7.97448	2.01178e-17	1.24006e-14	13.6138	10.5438	16.6664	134.809	101.045	95.9683	TMEM47
ENSG00000160752	1.78377	3.44325	3.28247e-17	1.95805e-14	2421.44	2617.74	2756.78	6869.7	8088.76	11879.6	FDPS
ENSG00000055118	-1.90389	0.267222	3.50381e-17	2.02476e-14	470.13	349.863	447.721	144.042	105.327	95.0366	KCNH2
ENSG00000144045	-1.94615	0.259508	5.68347e-17	3.18481e-14	240.511	228.13	193.179	55.4008	64.2237	51.2452	DQX1
ENSG00000150275	-3.11392	0.115509	6.77706e-17	3.68593e-14	116.171	99.687	90.9078	11.0802	13.701	10.249	PCDH15
ENSG00000183098	1.63855	3.11354	7.52547e-17	3.97603e-14	181.517	174.452	174.24	605.716	616.547	431.391	GPC6
ENSG00000186417	2.1984	4.58971	7.99677e-17	4.10767e-14	54.4552	63.2629	63.6355	373.032	233.774	232.933	GLDN
ENSG00000091656	-3.6979	0.0770585	2.68509e-16	1.34196e-13	123.432	93.9358	91.6654	1.84669	11.9884	7.45385	ZFHX4
ENSG00000124942	1.75061	3.36502	5.3203e-16	2.52264e-13	1955.85	2498.88	2970.41	6483.74	10084	8414.46	AHNAK
ENSG00000021645	1.05786	2.08184	6.97951e-16	3.22663e-13	552.721	484.057	515.144	1132.02	1022.44	1080.81	NRXN3
ENSG00000172893	1.16292	2.2391	1.62422e-15	7.32561e-13	5031.66	4927.8	4280.24	11706.2	9193.4	10988.8	DHCR7
ENSG00000134769	1.91604	3.77385	1.88797e-15	8.11915e-13	60.8084	58.4703	89.3927	240.07	254.326	295.359	DTNA
ENSG00000186480	1.36247	2.57125	2.20572e-15	9.27003e-13	6246.02	5685.99	4445.39	15929.6	13259.2	12924	INSIG1
ENSG00000167508	1.56558	2.95996	3.84478e-15	1.57995e-12	1653.62	1061.09	1129.53	3710.01	3468.08	4199.31	MVD
ENSG00000197747	2.38559	5.22558	1.50274e-14	6.041e-12	73.5146	96.8114	170.452	461.674	614.835	707.184	S100A10
ENSG00000154654	1.69518	3.23817	1.71825e-14	6.76041e-12	122.524	176.369	175.755	411.813	572.875	547.858	NCAM2
ENSG00000112812	1.34519	2.54063	3.79003e-14	1.46011e-11	137.046	119.816	131.059	363.799	309.986	316.789	PRSS16
ENSG00000075651	-1.46793	0.3615	1.58587e-13	5.86518e-11	497.358	398.748	370.449	164.356	135.298	160.258	PLD1
ENSG00000008256	-1.02154	0.49259	6.60382e-13	2.34842e-10	4075.07	3634.74	3416.62	2055.37	1741.75	1691.09	CYTH3
ENSG00000225855	1.03667	2.05148	7.81026e-13	2.72504e-10	317.656	310.563	306.056	696.204	585.72	640.099	RUSC1-AS1
ENSG00000099954	1.25968	2.39443	1.35819e-12	4.65103e-10	181.517	141.862	159.089	409.966	356.227	392.259	CECR2
ENSG00000142089	-1.25487	0.419031	1.52198e-12	5.11717e-10	417.49	421.753	524.235	182.823	188.389	199.39	IFITM3
ENSG00000188257	1.75249	3.36939	2.93042e-12	9.67667e-10	1699.91	1360.15	1356.04	7082.07	3756.66	4049.3	PLA2G2A
ENSG00000166450	-2.66095	0.158115	4.73914e-12	1.53748e-09	288.613	158.157	159.846	51.7074	23.1205	25.1567	PRTG
ENSG00000196542	2.89912	7.4597	9.98712e-12	3.18417e-09	9.98346	6.7097	19.6967	86.7946	77.9247	111.808	SPTSSB
ENSG00000100842	2.32426	5.00809	1.65267e-11	5.09353e-09	71.6994	95.8529	153.786	317.631	606.271	684.822	EFS
ENSG00000164418	-2.36192	0.194532	2.495e-11	7.33654e-09	115.264	161.991	169.695	22.1603	20.5516	42.8596	GRIK2
ENSG00000228630	1.72986	3.31695	2.49947e-11	7.33654e-09	78.9601	65.18	113.635	302.858	239.768	317.72	HOTAIR
ENSG00000145362	1.2332	2.35088	2.88128e-11	8.32509e-09	217.821	214.71	298.481	550.315	569.45	600.967	ANK2
ENSG00000067064	1.20508	2.3055	4.50847e-11	1.26319e-08	3373.5	3527.39	2715.87	8973.09	6871.93	6332.04	IDI1
ENSG00000069020	1.19721	2.29296	4.68625e-11	1.29341e-08	2825.32	1976.49	2016.64	4622.28	5468.43	5538.21	MAST4
ENSG00000163285	3.32807	10.0427	5.94352e-11	1.61629e-08	9.07587	4.79264	4.54539	48.014	51.3789	82.9241	GABRG1
ENSG00000106546	2.96745	7.82151	9.18552e-11	2.42655e-08	5.44552	9.58529	6.81809	66.481	58.2295	46.5866	AHR
ENSG00000146648	-1.10008	0.466491	1.18064e-10	3.07498e-08	892.158	660.426	717.414	349.025	367.359	341.945	EGFR
ENSG00000213279	-1.42161	0.373294	1.39393e-10	3.58007e-08	216.006	265.512	222.724	83.1012	101.902	76.402	Z97192.2
ENSG00000142611	3.43994	10.8524	1.44624e-10	3.66355e-08	3.63035	4.79264	5.30296	35.0872	53.0916	59.6308	PRDM16
ENSG00000160285	1.26698	2.40658	1.63746e-10	4.09187e-08	5442.8	4126.47	3376.47	11246.4	9112.05	10796.9	LSS
ENSG00000158786	2.04474	4.12599	1.75286e-10	4.32185e-08	23.5973	19.1706	18.9391	77.5612	93.3384	81.9923	PLA2G2F
ENSG00000166025	-1.7171	0.304159	2.08152e-10	5.06467e-08	12427.6	7132.41	6782.48	3447.78	2419.09	2150.44	AMOTL1
ENSG00000152137	1.49368	2.81605	2.15993e-10	5.18719e-08	252.309	208.959	168.937	753.451	541.191	484.5	HSPB8
ENSG00000048740	1.27197	2.41491	2.26313e-10	5.36536e-08	150.66	153.365	127.271	282.544	364.79	386.668	CELF2
ENSG00000165029	-1.2028	0.434432	2.70295e-10	6.32696e-08	2193.64	2126.02	2473.45	734.984	1063.54	1144.17	ABCA1
ENSG00000167785	-1.3544	0.391098	3.14102e-10	7.26046e-08	179.702	199.374	171.21	73.8678	73.6431	68.0164	ZNF558
ENSG00000183580	1.66739	3.17639	3.34103e-10	7.62745e-08	42.6566	34.507	35.6056	132.962	119.028	108.081	FBXL7
ENSG00000134594	2.076	4.21637	4.90588e-10	1.09301e-07	15.429	23.0047	24.9997	92.3347	77.0684	99.6952	RAB33A
ENSG00000167767	1.12828	2.18598	1.01403e-09	2.23232e-07	218.729	184.038	245.451	411.813	494.95	507.793	KRT80
ENSG00000069974	-1.03104	0.489357	1.06908e-09	2.32581e-07	1018.31	1162.7	1275.74	659.27	540.335	499.408	RAB27A
ENSG00000166402	-1.09856	0.466984	1.12247e-09	2.41357e-07	1118.15	781.201	874.988	406.273	454.704	432.323	TUB
ENSG00000162545	2.10311	4.29635	1.28911e-09	2.70889e-07	1395.87	739.026	602.264	5809.7	2818.13	3135.28	CAMK2N1
ENSG00000233878	-3.34314	0.0985408	1.39962e-09	2.85263e-07	69.8842	39.2997	53.0296	3.69339	4.28158	7.45385	AC073133.2
ENSG00000137440	5.10023	34.3023	1.59406e-09	3.20406e-07	0	1.91706	1.51513	38.7806	35.9653	43.7914	FGFBP1
ENSG00000090661	-1.48991	0.356034	1.61777e-09	3.21676e-07	237.788	194.581	165.149	81.2545	71.0742	62.426	CERS4
ENSG00000174171	-1.49193	0.355537	1.66439e-09	3.27424e-07	229.62	201.291	200.755	101.568	60.7984	68.0164	AC020659.1
ENSG00000182985	1.05439	2.07685	2.57863e-09	5.01937e-07	451.071	360.407	515.144	971.361	840.046	949.434	CADM1
ENSG00000135643	2.0776	4.22105	3.41188e-09	6.57214e-07	12.7062	18.212	22.727	72.0211	75.3558	80.1289	KCNMB4
ENSG00000149150	-1.26545	0.41597	4.133e-09	7.84423e-07	343.068	448.591	431.055	151.429	147.286	207.776	SLC43A1
ENSG00000152315	1.36739	2.58004	4.15712e-09	7.84423e-07	131.6	93.9358	141.665	378.572	274.021	301.881	KCNK13
ENSG00000251443	2.22707	4.68182	4.26833e-09	7.97272e-07	9.98346	19.1706	23.4845	70.1744	89.9131	86.651	LINC02160
ENSG00000135318	1.30685	2.47401	4.85862e-09	8.98457e-07	104.373	77.6408	114.392	277.004	235.487	226.411	NT5E
ENSG00000249803	1.80773	3.5009	5.7649e-09	1.05549e-06	54.4552	31.6314	28.0299	138.502	124.166	136.033	AC112178.1
ENSG00000165626	-4.16678	0.0556769	7.38584e-09	1.30075e-06	37.2111	41.2167	40.151	3.69339	0.856316	2.79519	BEND7
ENSG00000171476	1.16202	2.23771	8.39698e-09	1.46488e-06	155.197	137.07	202.27	382.266	382.773	345.672	HOPX
ENSG00000156284	1.15258	2.22311	1.18963e-08	2.05596e-06	254.124	300.978	284.845	770.071	498.376	606.557	CLDN8
ENSG00000170153	1.22425	2.33634	1.44676e-08	2.47717e-06	68.9766	70.9311	74.2414	160.662	183.252	155.599	RNF150
ENSG00000103460	-1.39855	0.379309	1.58142e-08	2.66229e-06	310.395	243.466	247.724	136.655	83.0626	90.3779	TOX3
ENSG00000186462	-1.19011	0.438268	1.6218e-08	2.70183e-06	820.459	800.371	713.626	432.126	343.383	254.363	NAP1L2
ENSG00000172379	-1.17034	0.444317	2.13917e-08	3.46996e-06	291.336	261.678	231.057	138.502	107.896	106.217	ARNT2
ENSG00000225177	1.47079	2.77174	2.18559e-08	3.51443e-06	39.9338	40.2582	40.151	97.8748	109.608	123.92	AL590617.2
ENSG00000166068	-1.11624	0.461295	2.32072e-08	3.69955e-06	232.342	209.918	258.33	99.7215	114.746	107.149	SPRED1
ENSG00000198729	1.39361	2.62736	3.08271e-08	4.75046e-06	457.424	513.771	845.443	1301.92	1687.8	1783.33	PPP1R14C
ENSG00000133424	1.12753	2.18484	3.34192e-08	5.10733e-06	162.458	190.747	127.271	376.726	339.957	332.628	LARGE1
ENSG00000184292	1.01952	2.02724	3.84583e-08	5.73525e-06	329.454	246.342	340.904	624.183	678.202	558.107	TACSTD2
ENSG00000137261	2.06531	4.18524	3.99115e-08	5.90434e-06	33.5807	41.2167	56.0598	96.0281	202.947	245.977	KIAA0319
ENSG00000120217	-1.80739	0.285708	4.83604e-08	7.04158e-06	455.609	260.72	203.785	110.802	73.6431	81.0606	CD274
ENSG00000100344	2.20945	4.625	5.19741e-08	7.50864e-06	9.98346	19.1706	27.2724	66.481	95.051	99.6952	PNPLA3
ENSG00000090530	1.69985	3.24868	5.63055e-08	8.00924e-06	48.1021	48.885	89.3927	203.136	161.844	244.114	P3H2
ENSG00000146477	2.29199	4.8973	5.93808e-08	8.38221e-06	38.1187	63.2629	112.12	179.129	416.169	450.026	SLC22A3
ENSG00000115414	-1.57331	0.336036	6.5406e-08	9.16278e-06	1211.63	1469.42	2588.6	445.053	662.788	659.666	FN1
ENSG00000132821	1.104	2.1495	9.12298e-08	1.24965e-05	256.847	187.872	280.299	602.022	484.675	478.91	VSTM2L
ENSG00000130294	1.05203	2.07345	9.36439e-08	1.26399e-05	423.843	273.181	392.419	810.699	730.437	722.092	KIF1A
ENSG00000183230	-1.43803	0.369071	1.03602e-07	1.38827e-05	2773.59	1849	2037.85	1178.19	677.346	610.284	CTNNA3
ENSG00000233922	-1.08873	0.470176	1.49547e-07	1.98951e-05	442.903	467.762	378.783	247.457	202.947	161.189	LINC01694
ENSG00000171502	1.88613	3.69641	1.50925e-07	1.99351e-05	126.155	87.2261	71.2111	555.855	247.475	253.431	COL24A1
ENSG00000086205	-1.11881	0.460475	1.55608e-07	2.02641e-05	32387.3	26059.5	21458.8	15438.4	10881.2	10482	FOLH1
ENSG00000132746	1.04356	2.06131	1.64916e-07	2.13261e-05	1299.67	1463.67	1729.52	2406.24	3115.28	3734.38	ALDH3B2
ENSG00000174607	1.2697	2.41111	1.76678e-07	2.26884e-05	289.52	312.48	356.056	524.461	781.816	997.884	UGT8
ENSG00000164749	-1.06598	0.477648	1.87014e-07	2.36868e-05	170.626	170.618	171.967	79.4078	82.2063	82.9241	HNF4G
ENSG00000237136	2.64228	6.24316	2.26967e-07	2.83586e-05	3.63035	14.3779	12.8786	92.3347	51.3789	52.1769	C4orf51
ENSG00000215864	1.64169	3.1203	2.62396e-07	3.21339e-05	40.8414	21.0876	33.3329	90.488	98.4763	108.081	NBPF7
ENSG00000115423	1.13657	2.19858	2.92578e-07	3.55945e-05	208.745	193.623	259.087	363.799	535.197	550.653	DNAH6
ENSG00000140470	1.16331	2.23971	3.98253e-07	4.8134e-05	78.9601	94.8943	119.695	199.443	217.504	240.387	ADAMTS17
ENSG00000117600	1.90098	3.73468	4.21945e-07	5.03394e-05	19.0593	20.1291	14.3937	83.1012	51.3789	67.0846	PLPPR4
ENSG00000146592	1.59713	3.02542	5.03552e-07	5.85641e-05	50.8249	23.9632	35.6056	112.648	114.746	107.149	CREB5
ENSG00000127252	3.88807	14.8056	5.91283e-07	6.74939e-05	0.907587	2.87559	1.51513	29.5471	22.2642	26.0885	HRASLS
ENSG00000135919	1.56166	2.95193	6.06261e-07	6.8779e-05	156.105	201.291	292.42	389.652	725.299	800.357	SERPINE2
ENSG00000197928	-1.21568	0.430569	6.16608e-07	6.95263e-05	243.233	372.868	407.57	140.349	162.7	136.964	ZNF677
ENSG00000101670	2.11664	4.33684	6.32669e-07	7.09049e-05	9.98346	11.5023	23.4845	60.9409	59.0858	77.3337	LIPG
ENSG00000147155	1.28447	2.43592	6.88611e-07	7.60695e-05	872.192	1074.51	1378.01	1968.58	2454.2	3672.88	EBP
ENSG00000168447	1.09737	2.13964	6.91092e-07	7.60695e-05	505.526	574.159	598.477	1610.32	1005.31	984.84	SCNN1B
ENSG00000174145	1.59746	3.0261	7.32933e-07	7.97258e-05	47.1945	44.0923	27.2724	149.582	95.051	115.535	NWD2
ENSG00000185015	1.4931	2.81494	7.88574e-07	8.52766e-05	27.2276	30.6729	38.6358	99.7215	77.9247	96.9	CA13
ENSG00000154188	1.05587	2.07897	8.09733e-07	8.70557e-05	88.9436	86.2676	84.0897	184.669	155.849	199.39	ANGPT1
ENSG00000154027	1.80351	3.49068	8.58195e-07	9.12054e-05	39.0263	32.59	55.3023	84.9479	159.275	196.595	AK5
ENSG00000135480	2.18988	4.56267	8.687e-07	9.12727e-05	14.5214	10.5438	6.81809	53.5541	41.9595	49.3817	KRT7
ENSG00000106025	1.8447	3.59178	8.8361e-07	9.23148e-05	15.429	27.7973	36.3631	114.495	74.4995	100.627	TSPAN12
ENSG00000111879	1.05706	2.08068	9.65171e-07	9.80656e-05	93.4815	72.8482	90.1503	162.509	181.539	188.21	FAM184A
ENSG00000159263	-1.04833	0.483526	9.63261e-07	9.80656e-05	230.527	250.176	244.694	90.488	115.603	139.76	SIM2
ENSG00000163032	3.67123	12.7394	1.10918e-06	0.000111472	0.907587	2.87559	2.2727	20.3136	30.8274	25.1567	VSNL1
ENSG00000125430	1.29736	2.45779	1.21366e-06	0.000118746	50.8249	48.885	60.6052	132.962	107.039	155.599	HS3ST3B1
ENSG00000177989	-1.11221	0.462585	1.21327e-06	0.000118746	653.463	425.587	515.902	288.084	257.751	195.664	ODF3B
ENSG00000107018	-1.22383	0.428144	1.25033e-06	0.00012169	674.337	638.38	421.964	308.398	249.188	189.141	RLN1
ENSG00000270168	2.1385	4.40304	1.30233e-06	0.000125431	20.8745	13.4194	24.9997	48.014	83.9189	127.647	AC004233.2
ENSG00000277443	-1.50154	0.353177	1.29907e-06	0.000125431	186.963	161.033	271.208	46.1674	83.9189	84.7875	MARCKS
ENSG00000198488	-2.43945	0.184354	1.33126e-06	0.000127553	84.4056	35.4656	56.8174	11.0802	7.70684	13.976	B3GNT6
ENSG00000204681	-1.31889	0.400844	1.55264e-06	0.000146487	129.785	135.153	98.4835	55.4008	48.81	42.8596	GABBR1
ENSG00000274956	-1.52132	0.348367	1.80796e-06	0.000169709	153.382	236.757	297.723	53.5541	95.051	87.5827	AC120042.3
ENSG00000111224	-1.05392	0.481659	1.86106e-06	0.000173812	166.996	142.821	163.634	79.4078	79.6374	69.8798	PARP11
ENSG00000102010	-1.88937	0.269924	1.88131e-06	0.00017482	109.818	61.3458	126.513	16.6202	30.8274	30.7471	BMX
ENSG00000111012	1.24952	2.37762	2.08222e-06	0.000190616	66.2539	51.7606	63.6355	144.042	116.459	172.37	CYP27B1
ENSG00000167799	1.20135	2.29954	2.29481e-06	0.000207003	190.593	150.489	255.3	350.872	473.543	545.063	NUDT8
ENSG00000145779	1.03164	2.04434	2.74541e-06	0.000244078	161.551	201.291	259.845	378.572	418.738	475.183	TNFAIP8
ENSG00000151229	1.04684	2.066	2.96041e-06	0.000261933	104.373	111.189	97.7259	267.771	201.234	183.551	SLC2A13
ENSG00000165246	-1.95755	0.257465	3.00638e-06	0.000264424	52.6401	52.7191	51.5144	16.6202	16.27	8.38558	NLGN4Y
ENSG00000170522	1.09627	2.13801	3.23697e-06	0.00028235	2163.69	3001.15	3316.62	4319.42	6544.82	7263.78	ELOVL6
ENSG00000250303	1.72616	3.30847	3.31735e-06	0.000286656	18.1517	21.0876	12.8786	60.9409	54.8042	55.9039	AP002884.1
ENSG00000204740	1.28966	2.4447	3.64475e-06	0.000312031	49.0097	38.3411	37.1207	114.495	89.0568	102.49	MALRD1
ENSG00000180535	-1.57611	0.335385	3.76379e-06	0.000320737	317.656	357.531	283.329	145.889	127.591	51.2452	BHLHA15
ENSG00000223901	1.33534	2.52336	4.07947e-06	0.000346044	36.3035	36.4241	30.3026	94.1814	90.7695	75.4702	AP001469.1
ENSG00000185942	-1.35183	0.391795	4.56086e-06	0.000380051	163.366	143.779	234.088	49.8607	77.9247	81.0606	NKAIN3
ENSG00000259803	-1.53999	0.343888	4.58314e-06	0.000380051	174.257	395.872	339.389	77.5612	132.729	99.6952	SLC22A31
ENSG00000133687	-1.36592	0.387988	4.93477e-06	0.000404647	133.415	85.3091	121.21	51.7074	39.3905	42.8596	TMTC1
ENSG00000139915	2.87599	7.34108	5.31759e-06	0.000431284	7.2607	6.7097	2.2727	62.7876	33.3963	23.2933	MDGA2
ENSG00000182752	-1.75324	0.296635	5.78842e-06	0.000465389	111.633	99.687	68.9384	20.3136	40.2468	20.4981	PAPPA
ENSG00000272405	-1.28879	0.409295	6.70336e-06	0.000529738	283.167	187.872	197.725	121.882	89.0568	67.0846	AL365181.3
ENSG00000149260	-1.28086	0.41155	7.30449e-06	0.000574785	1638.2	1385.07	1218.16	886.413	414.457	452.821	CAPN5
ENSG00000178538	1.85029	3.60574	8.36783e-06	0.000650159	29.9504	35.4656	64.393	84.9479	159.275	222.684	CA8
ENSG00000260484	-1.06151	0.479129	8.60569e-06	0.000665843	206.93	190.747	162.877	103.415	71.0742	96.9	AC131902.2
ENSG00000103381	-1.50137	0.353218	8.9325e-06	0.000688249	102.557	110.231	96.9684	57.2475	31.6837	25.1567	CPPED1
ENSG00000153294	1.30192	2.46557	9.05917e-06	0.000694607	120.709	92.9773	73.4838	295.471	250.9	163.985	ADGRF4
ENSG00000049130	1.45888	2.74895	1.08804e-05	0.000804996	29.9504	25.8803	46.2115	75.7145	99.3326	105.286	KITLG
ENSG00000261604	2.35259	5.10742	1.09131e-05	0.000804996	5.44552	9.58529	4.54539	29.5471	37.6779	30.7471	AC114947.2
ENSG00000261324	1.14731	2.21501	1.13967e-05	0.000836302	109.818	122.692	84.8473	304.705	214.935	187.278	AC010168.2
ENSG00000280156	1.78043	3.43527	1.19346e-05	0.000865467	11.7986	13.4194	18.1816	51.7074	41.1031	57.7673	NA
ENSG00000181577	4.71588	26.2797	1.29557e-05	0.000925007	0	0	3.03026	14.7736	16.27	54.9721	C6orf223
ENSG00000142235	1.29935	2.46119	1.6021e-05	0.00111796	34.4883	33.5485	55.3023	97.8748	100.189	107.149	LMTK3
ENSG00000107957	-1.36508	0.388213	1.70574e-05	0.00118137	104.373	101.604	146.968	29.5471	54.8042	49.3817	SH3PXD2A
ENSG00000154240	-1.00801	0.497233	1.73561e-05	0.00119757	319.471	361.365	251.512	195.75	139.579	133.238	CEP112
ENSG00000111885	1.40324	2.64495	1.9756e-05	0.00134808	403.876	174.452	215.906	910.42	688.478	504.998	MAN1A1
ENSG00000263639	1.85169	3.60923	2.01429e-05	0.00136942	17.2442	7.66823	13.6362	53.5541	45.3847	41.9279	MSMB
ENSG00000121552	-1.33013	0.397732	2.07178e-05	0.00140335	92.5739	128.443	96.2108	55.4008	41.9595	31.6789	CSTA
ENSG00000197594	1.19649	2.29181	2.13491e-05	0.00144083	68.9766	59.4288	103.029	162.509	156.706	212.435	ENPP1
ENSG00000278952	1.17268	2.2543	2.21837e-05	0.00149171	49.9173	67.097	50.7569	151.429	128.447	100.627	AP003068.4
ENSG00000134240	1.50168	2.83172	2.34104e-05	0.0015685	3363.52	6604.26	8084.74	9222.39	21270	20623.9	HMGCS2
ENSG00000134193	1.19454	2.28872	2.3759e-05	0.0015804	49.9173	47.9264	74.2414	108.955	149.855	134.169	REG4
ENSG00000182179	-1.38643	0.382509	2.5873e-05	0.00170264	85.3132	64.2214	66.6657	29.5471	23.9768	29.8154	UBA7
ENSG00000179930	-2.18068	0.220571	2.63366e-05	0.00172701	28.1352	48.885	42.4237	5.54008	7.70684	12.1125	ZNF648
ENSG00000136160	2.87814	7.35201	2.66413e-05	0.00174081	3.63035	5.75117	1.51513	18.4669	34.2526	24.225	EDNRB
ENSG00000139874	1.24998	2.37838	2.94856e-05	0.00188667	62.6235	37.3826	37.8783	116.342	100.189	111.808	SSTR1
ENSG00000229953	-1.33698	0.395848	2.98018e-05	0.0018938	68.9766	67.097	74.2414	24.007	25.6895	32.6106	AL590666.2
ENSG00000113389	2.60733	6.09374	3.05951e-05	0.00193755	246.864	541.569	1004.53	2071.99	3951.04	4903.7	NPR3
ENSG00000106541	1.56448	2.9577	3.14984e-05	0.00198119	136.138	228.13	134.847	675.89	571.163	231.069	AGR2
ENSG00000221869	1.64834	3.13474	3.22193e-05	0.00201283	19.0593	11.5023	15.9089	42.474	53.0916	49.3817	CEBPD
ENSG00000215262	-1.082	0.472375	3.68098e-05	0.00225813	461.054	391.08	303.784	249.304	148.143	154.667	KCNU1
ENSG00000165091	1.32042	2.49738	3.98155e-05	0.00242993	36.3035	23.9632	31.0602	62.7876	78.781	84.7875	TMC1
ENSG00000109929	1.0316	2.04429	4.1904e-05	0.00253231	4443.55	4169.6	3080.26	11128.2	6720.36	6062.77	SC5D
ENSG00000107165	1.05509	2.07785	4.79902e-05	0.00283525	347.606	377.66	306.814	1015.68	621.685	514.316	TYRP1
ENSG00000115896	1.65866	3.15724	4.97161e-05	0.00291857	16.3366	16.295	13.6362	62.7876	36.8216	48.45	PLCL1
ENSG00000124429	1.66339	3.16759	4.95836e-05	0.00291857	19.0593	10.5438	20.4543	42.474	62.511	53.1087	POF1B
ENSG00000265203	4.06099	16.6909	5.32001e-05	0.00310339	0.907587	0.958529	3.03026	5.54008	20.5516	56.8356	RBP3
ENSG00000162366	-1.02227	0.492342	5.85594e-05	0.00335257	324.009	277.973	208.33	169.896	120.741	112.739	PDZK1IP1
ENSG00000104059	-1.38146	0.383829	6.07773e-05	0.00345813	458.332	276.056	231.057	184.669	98.4763	92.2414	FAM189A1
ENSG00000115267	-1.04164	0.485775	6.09792e-05	0.00345898	279.537	269.347	199.997	155.122	123.309	89.4462	IFIH1
ENSG00000067840	-2.15114	0.225134	6.41736e-05	0.00359605	48.1021	26.8388	34.848	12.9269	7.70684	5.59039	PDZD4
ENSG00000134716	1.00655	2.0091	6.5714e-05	0.00366295	92.5739	102.563	116.665	147.736	239.768	233.865	CYP2J2
ENSG00000186907	-1.10534	0.464794	8.08269e-05	0.004409	109.818	123.65	153.028	46.1674	57.3731	73.6068	RTN4RL2
ENSG00000135744	-1.40104	0.378657	8.39449e-05	0.00453892	89.8512	59.4288	91.6654	31.3938	37.6779	22.3615	AGT
ENSG00000071282	1.06523	2.09251	9.16295e-05	0.00491134	126.155	166.784	223.482	264.077	387.911	425.801	LMCD1
ENSG00000158125	-1.0393	0.486565	0.000104396	0.00549998	436.55	782.159	507.569	313.938	315.98	211.503	XDH
ENSG00000124343	2.00792	4.02201	0.000104758	0.00550337	4.53794	10.5438	8.33322	31.3938	28.2584	34.4741	XG
ENSG00000175868	1.98768	3.966	0.000116079	0.00604655	11.7986	8.62676	19.6967	33.2405	42.8158	82.9241	CALCB
ENSG00000021826	-1.26283	0.416727	0.000119818	0.00622379	186.055	349.863	391.661	84.9479	149.855	148.145	CPS1
ENSG00000142173	-1.47829	0.358914	0.000133093	0.00679878	430.196	226.213	243.936	179.129	71.0742	78.2654	COL6A2
ENSG00000123388	1.27207	2.41507	0.000134877	0.0068484	70.7918	35.4656	74.2414	158.816	111.321	168.643	HOXC11
ENSG00000197837	1.13029	2.18903	0.000134547	0.0068484	67.1615	76.6823	53.7871	180.976	152.424	101.559	HIST4H4
ENSG00000138639	1.41091	2.65904	0.000146138	0.00726448	15.429	24.9217	21.9694	55.4008	47.0974	63.3577	ARHGAP24
ENSG00000242173	-1.08665	0.470852	0.000149372	0.00734835	1313.28	714.104	789.383	598.329	358.796	374.556	ARHGDIG
ENSG00000254988	-1.93102	0.262243	0.000163583	0.00798145	49.9173	29.7144	36.3631	14.7736	5.99421	11.1808	AP002498.1
ENSG00000152377	1.24047	2.36275	0.000165103	0.00803443	25.4124	26.8388	25.7572	57.2475	71.0742	54.9721	SPOCK1
ENSG00000148541	-1.15962	0.447629	0.000180468	0.00871336	128.877	118.858	152.271	33.2405	68.5052	72.675	FAM13C
ENSG00000129910	-1.05207	0.482275	0.000183528	0.00881508	123.432	207.042	144.695	73.8678	87.3442	67.0846	CDH15
ENSG00000154118	-1.75354	0.296574	0.000195015	0.00922307	42.6566	31.6314	31.8177	11.0802	9.41947	11.1808	JPH3
ENSG00000228569	-3.97026	0.0638019	0.000197938	0.0093374	19.9669	23.0047	9.09078	1.84669	0.856316	0.931731	AC073133.1
ENSG00000229267	-1.18979	0.438366	0.000204296	0.00961282	149.752	124.609	141.665	33.2405	60.7984	83.8558	AC016708.1
ENSG00000181804	1.29888	2.46038	0.000208672	0.00979383	23.5973	33.5485	20.4543	73.8678	61.6547	55.9039	SLC9A9
ENSG00000173805	1.71268	3.2777	0.000222982	0.0103602	13.6138	8.62676	24.9997	40.6273	59.9421	54.9721	HAP1
ENSG00000177465	1.27139	2.41394	0.000232206	0.0107349	23.5973	28.7559	32.5753	77.5612	51.3789	78.2654	ACOT4
ENSG00000149294	1.44394	2.72063	0.000239087	0.0110254	19.9669	14.3779	32.5753	68.3277	61.6547	54.9721	NCAM1
ENSG00000187546	1.60546	3.04292	0.000250481	0.0114642	11.7986	10.5438	19.6967	44.3207	35.9653	49.3817	AGMO
ENSG00000277586	1.74565	3.35345	0.000255423	0.01158	10.891	8.62676	9.84835	42.474	30.8274	27.0202	NEFL
ENSG00000244405	-1.44676	0.366844	0.000263706	0.0119229	44.4718	45.0509	41.6661	18.4669	13.701	16.7712	ETV5
ENSG00000079819	1.41385	2.66447	0.000276192	0.0123786	389.355	387.246	905.291	790.385	1640.7	2048.88	EPB41L2
ENSG00000251325	1.60958	3.05162	0.000281438	0.0125105	117.986	67.097	57.575	435.82	139.579	169.575	AC024132.3
ENSG00000261572	1.27573	2.42121	0.00029338	0.0129171	25.4124	37.3826	23.4845	81.2545	53.9479	74.5385	AC097639.1
ENSG00000166535	1.10531	2.15145	0.000345805	0.0148367	35.3959	37.3826	34.0904	96.0281	62.511	74.5385	A2ML1
ENSG00000185404	-1.36613	0.387931	0.000362078	0.0153921	78.0525	66.1385	42.4237	24.007	24.8332	23.2933	SP140L
ENSG00000184599	-1.50332	0.352742	0.000362924	0.0153926	40.8414	46.0094	35.6056	14.7736	16.27	12.1125	FAM19A3
ENSG00000204335	2.38936	5.23926	0.000373326	0.0156942	6.35311	2.87559	3.78783	12.9269	23.9768	29.8154	SP5
ENSG00000116183	-1.16077	0.447274	0.000389065	0.016204	85.3132	74.7652	76.5141	36.9339	24.8332	44.7231	PAPPA2
ENSG00000115226	1.05604	2.07921	0.000404675	0.0167037	79.8677	80.5164	131.816	162.509	180.683	263.68	FNDC4
ENSG00000260228	2.1345	4.39086	0.000433763	0.0176289	3.63035	5.75117	6.06052	22.1603	17.9826	27.9519	AC009119.1
ENSG00000116741	1.04888	2.06892	0.00044712	0.0180527	98.0194	135.153	163.634	365.645	187.533	273.929	RGS2
ENSG00000113494	-1.25738	0.418303	0.000457749	0.0183616	63.5311	53.6776	62.8779	16.6202	24.8332	31.6789	PRLR
ENSG00000251165	2.21384	4.63909	0.000478924	0.0190049	8.16829	7.66823	2.2727	36.9339	17.9826	28.8837	F11-AS1
ENSG00000180818	2.66605	6.34688	0.000498047	0.0196792	4.53794	0.958529	3.03026	12.9269	23.1205	17.7029	HOXC10
ENSG00000230650	1.45314	2.73804	0.000535336	0.0209919	14.5214	26.8388	12.8786	51.7074	42.8158	53.1087	AC140479.2
ENSG00000280362	-3.51246	0.0876282	0.000547033	0.021303	22.6897	11.5023	24.9997	0	0	4.65866	AC084759.3
ENSG00000198947	3.25597	9.55312	0.000561223	0.0216662	0.907587	0.958529	4.54539	5.54008	23.1205	33.5423	DMD
ENSG00000180801	1.58249	2.99487	0.000631272	0.0238803	17.2442	9.58529	12.8786	55.4008	31.6837	34.4741	ARSJ
ENSG00000113805	-1.32789	0.398351	0.000642581	0.0242008	38.1187	61.3458	62.1204	20.3136	20.5516	23.2933	CNTN3
ENSG00000122694	1.10513	2.15118	0.000642087	0.0242008	31.7656	38.3411	49.2417	62.7876	97.62	94.1048	GLIPR2
ENSG00000196361	2.27535	4.84114	0.000673118	0.0251461	4.53794	2.87559	3.78783	16.6202	18.8389	18.6346	ELAVL3
ENSG00000277332	-2.53067	0.173059	0.000767048	0.0283022	27.2276	16.295	15.1513	5.54008	1.71263	3.72692	AC108002.3
ENSG00000166596	-1.63179	0.322688	0.000859445	0.0310407	46.287	53.6776	35.6056	22.1603	6.85052	16.7712	CFAP52
ENSG00000158258	2.01544	4.04305	0.000918261	0.0325297	12.7062	13.4194	34.0904	25.8537	75.3558	141.623	CLSTN2
ENSG00000189058	1.10297	2.14796	0.000930548	0.0329019	292.243	248.259	177.27	808.852	373.354	365.239	APOD
ENSG00000255193	-1.34569	0.393465	0.00105789	0.0366338	238.695	83.392	104.544	64.6343	54.8042	49.3817	AC100768.2
ENSG00000181649	1.16755	2.24629	0.00113339	0.0382458	41.749	54.6361	49.9993	59.0942	120.741	144.418	PHLDA2
ENSG00000177694	-1.0671	0.477276	0.00119488	0.0398121	478.299	344.112	300.753	280.698	139.579	122.057	NAALADL2
ENSG00000255282	-1.83252	0.280774	0.00119299	0.0398121	50.8249	32.59	19.6967	9.23347	11.9884	7.45385	WTAPP1
ENSG00000155966	1.01588	2.02213	0.00125347	0.0413867	137.953	92.0188	91.6654	295.471	218.36	140.691	AFF2
ENSG00000249948	1.34332	2.53735	0.00125172	0.0413867	12.7062	22.0462	20.4543	49.8607	35.1089	55.9039	GBA3
ENSG00000078401	1.911	3.7607	0.00126366	0.0415549	10.891	8.62676	7.57565	48.014	41.1031	13.976	EDN1
ENSG00000167123	1.25091	2.37991	0.00126516	0.0415549	24.5049	50.802	40.9085	57.2475	96.7637	119.262	CERCAM
ENSG00000106714	1.26178	2.39792	0.00127216	0.0416369	22.6897	25.8803	37.8783	97.8748	48.81	65.2212	CNTNAP3
ENSG00000249007	1.86415	3.64054	0.00128308	0.0418459	9.98346	3.83411	6.06052	27.7004	24.8332	20.4981	AL691482.3
ENSG00000265763	3.1901	9.12677	0.00130013	0.0421788	0.907587	0.958529	3.78783	3.69339	22.2642	26.0885	ZNF488
ENSG00000235584	2.53304	5.78788	0.00130421	0.0422371	2.72276	0.958529	9.09078	18.4669	17.1263	40.0644	AC008268.1
ENSG00000271815	2.21948	4.65726	0.00130973	0.0423417	4.53794	4.79264	2.2727	16.6202	21.4079	14.9077	AC008897.3
ENSG00000026025	-1.3615	0.389176	0.00132229	0.0426732	37.2111	37.3826	55.3023	12.9269	17.1263	19.5664	VIM
ENSG00000164122	1.39279	2.62586	0.00136352	0.0437748	10.891	21.0876	13.6362	33.2405	41.9595	42.8596	ASB5
ENSG00000173239	1.28193	2.43163	0.00136798	0.0438417	70.7918	50.802	51.5144	214.217	69.3616	141.623	LIPM
ENSG00000137975	1.87962	3.67979	0.00148871	0.0468185	16.3366	6.7097	4.54539	48.014	28.2584	26.0885	CLCA2
ENSG00000233384	1.36009	2.56701	0.0015439	0.0483077	9.98346	16.295	15.9089	35.0872	35.9653	37.2692	AC096537.1
ENSG00000184486	1.6152	3.06354	0.00156772	0.0487232	9.07587	8.62676	16.6664	24.007	33.3963	47.5183	POU3F2
ENSG00000198576	-1.59265	0.331562	0.00156635	0.0487232	70.7918	67.097	53.0296	14.7736	37.6779	9.31731	ARC
ENSG00000075290	1.53602	2.89993	0.00157489	0.0488639	9.98346	10.5438	17.424	25.8537	34.2526	49.3817	WNT8B
ENSG00000272068	-1.42679	0.371956	0.00162057	0.049946	93.4815	53.6776	45.4539	36.9339	21.4079	15.8394	AL365181.2

## Sheet: PC-3co vs PC-3sim
ID	log2FoldChange	Foldchange	pvalue	padj	PC-3-co-3-	PC-3-co-2-	PC-3-co-1-	PC-3-sim-3-	PC-3-sim-2-	PC-3-sim-1-	Gene.name
ENSG00000104549	3.90375	14.9673	5.45486e-205	1.08104e-200	3037.39	2523.73	2630.01	40275.7	38929.8	43405.7	SQLE
ENSG00000109084	3.54838	11.6995	7.97475e-203	7.90218e-199	873.916	819.469	873.239	9988.71	9571.93	10455.4	TMEM97
ENSG00000112972	4.61245	24.4616	4.16452e-197	2.75108e-193	1874.66	1497.41	1817.04	40018.3	37864.5	49009	HMGCS1
ENSG00000120437	4.49682	22.5776	5.01535e-178	2.48486e-174	666.094	864.005	601.27	15101.7	16609.3	16503.9	ACAT2
ENSG00000167508	3.65482	12.5953	8.12747e-175	3.22141e-171	1437.7	1239.1	1474.51	16554	16977	18722.2	MVD
ENSG00000067064	3.6919	12.9232	1.41005e-160	4.6574e-157	751.354	688.829	617.442	8304.98	8634.53	9688.48	IDI1
ENSG00000172893	2.96726	7.82048	4.74855e-135	1.34438e-131	4093.55	3794.5	3416.51	29512.4	29267.8	29655.2	DHCR7
ENSG00000001630	2.85121	7.21607	1.11701e-118	2.76711e-115	642.648	705.654	705.647	5057.02	4662.85	5096.03	CYP51A1
ENSG00000160752	3.05584	8.31574	2.50053e-111	5.50617e-108	3733.33	4354.66	3494.43	30664.7	30677.5	35004.5	FDPS
ENSG00000137868	5.30682	39.5834	1.73373e-102	3.4359e-99	28.7753	19.7939	22.0515	838.938	921.306	1040.54	STRA6
ENSG00000100234	5.18492	36.3762	2.55292e-86	4.59943e-83	19.1835	18.8042	23.5216	641.737	832.796	734.495	TIMP3
ENSG00000113161	2.60353	6.07771	9.90665e-84	1.63608e-80	2472.54	2195.15	2306.59	15045.7	12347.1	14995	HMGCR
ENSG00000147155	2.73903	6.67622	8.66938e-80	1.32161e-76	847.272	961.985	793.853	5122.2	5893.94	6381.39	EBP
ENSG00000186480	3.49531	11.277	2.88308e-79	4.0812e-76	1382.28	1142.11	1212.83	14436.6	10568.1	17142.9	INSIG1
ENSG00000160285	2.67136	6.3703	4.46036e-79	5.89303e-76	2012.14	1655.76	2194.86	11939	12286.8	13095.7	LSS
ENSG00000011677	-4.97944	0.0316984	5.0264e-79	6.22582e-76	757.749	549.282	667.425	13.3695	20.9205	28.7492	GABRA3
ENSG00000132196	3.02422	8.13543	2.20548e-76	2.57107e-73	654.371	456.25	589.51	4408.6	4355.48	5055.22	HSD17B7
ENSG00000122420	-2.99652	0.125302	4.12362e-75	4.54011e-72	1527.22	1627.06	1289.28	207.228	182.652	166.931	PTGFR
ENSG00000116133	2.30094	4.92777	7.04013e-73	7.34323e-70	6115.28	6267.75	5736.33	32091.9	30815.9	26389	DHCR24
ENSG00000165949	4.23506	18.8312	1.40362e-71	1.39085e-68	55.419	68.2891	48.5133	1133.07	813.485	1325.24	IFI27
ENSG00000133935	2.37965	5.2041	1.87477e-71	1.76924e-68	1349.24	1153.99	1098.16	6501.77	6363.05	5888.95	ERG28
ENSG00000187608	2.689	6.44866	8.23045e-71	7.41414e-68	1938.6	2118.94	1777.35	14218.5	12833.9	10589.9	ISG15
ENSG00000122861	-2.27893	0.206051	5.80804e-70	5.00451e-67	422417	378377	371291	71725	85447.3	84337.1	PLAU
ENSG00000118898	-2.63503	0.160982	9.54253e-69	7.87974e-66	20080.9	23824	22323.5	4171.29	3116.35	3373.86	PPL
ENSG00000052802	3.01123	8.06249	4.55767e-68	3.61296e-65	1238.4	911.51	1233.41	9026.1	7749.43	10484.2	MSMO1
ENSG00000079459	2.03129	4.0877	2.84272e-67	2.16681e-64	1704.14	1644.88	1647.98	6347.18	6873.18	7207.7	FDFT1
ENSG00000185885	4.64365	24.9965	4.89214e-66	3.59083e-63	65.0108	80.1654	76.4451	2536.87	1134.53	1865.91	IFITM1
ENSG00000100344	5.21703	37.1949	7.94764e-65	5.62523e-62	34.104	25.7321	10.2907	792.98	717.733	1183.35	PNPLA3
ENSG00000231131	-2.74113	0.149567	1.65483e-64	1.13087e-61	4517.72	5907.5	4286.81	672.654	739.459	789.212	LINC01468
ENSG00000005471	4.50819	22.7563	2.89897e-64	1.91506e-61	39.4328	31.6703	55.8638	1084.6	668.651	1085.98	ABCB4
ENSG00000125730	4.41127	21.2777	5.27673e-62	3.37336e-59	116.167	168.248	77.9152	1967.83	2364.01	3443.41	C3
ENSG00000110921	2.76329	6.78942	6.80277e-62	4.21304e-59	751.354	609.653	727.699	4052.64	5628.41	4490.44	MVK
ENSG00000181577	3.85234	14.4434	2.91526e-61	1.75075e-58	100.181	117.774	74.975	1723	1030.74	1511.65	C6orf223
ENSG00000137825	-2.32288	0.199869	3.63251e-59	2.11733e-56	1591.17	1597.37	1615.64	340.087	342.774	276.363	ITPKA
ENSG00000274588	-5.83417	0.0175284	1.11202e-58	6.29657e-56	334.646	363.219	374.875	7.52036	4.02317	7.41914	DGKK
ENSG00000075213	-1.94006	0.260606	1.35066e-58	7.43537e-56	14545.4	15165.1	12826.6	3769.37	3640.97	3676.19	SEMA3A
ENSG00000171431	-4.63176	0.0403368	6.09836e-58	3.26641e-55	564.848	371.136	596.86	23.3967	13.6788	25.0396	KRT20
ENSG00000214814	-4.61963	0.0406775	2.00608e-57	1.04622e-54	2940.41	1440.01	2058.14	115.312	52.3012	94.5941	FER1L6
ENSG00000106537	2.07654	4.21796	4.34187e-57	2.20634e-54	1094.53	1203.47	984.966	4847.29	4463.3	4552.57	TSPAN13
ENSG00000163285	-4.49612	0.0443131	1.98065e-56	9.81315e-54	448.681	551.261	376.345	18.3831	13.6788	29.6766	GABRG1
ENSG00000139428	2.02008	4.05605	3.25554e-56	1.57362e-53	1463.28	1481.58	1237.82	5763.94	5782.9	5434.52	MMAB
ENSG00000122678	2.29668	4.91324	6.68609e-56	3.15488e-53	645.845	792.747	692.417	3428.45	3177.5	3870.94	POLM
ENSG00000134321	4.22269	18.6706	1.28813e-54	5.93677e-52	34.104	29.6909	24.9917	716.105	448.181	508.211	RSAD2
ENSG00000136826	-1.87036	0.273506	2.22292e-54	1.00122e-51	6019.36	5870.88	5699.57	1711.3	1470.87	1629.43	KLF4
ENSG00000160326	2.4508	5.4672	3.39215e-54	1.4939e-51	351.698	268.208	294.02	1533.32	1802.38	1661.89	SLC2A6
ENSG00000253500	-4.0481	0.0604508	4.53769e-53	1.95496e-50	451.878	367.177	433.679	36.7662	20.1158	18.5479	AF121898.1
ENSG00000157601	3.78473	13.7822	1.22819e-52	5.17876e-50	303.739	435.466	323.422	7004.8	3497.74	4158.43	MX1
ENSG00000143494	3.09523	8.54591	2.59089e-52	1.06971e-49	147.074	143.506	144.07	1113.01	1016.25	1586.77	VASH2
ENSG00000101670	2.39955	5.2764	2.52821e-51	1.02253e-48	250.451	289.981	210.224	1280.97	1313.97	1385.53	LIPG
ENSG00000225855	3.06628	8.37609	1.0326e-50	4.09281e-48	185.441	170.228	239.626	1398.79	1484.55	2080.14	RUSC1-AS1
ENSG00000144485	2.29526	4.90842	1.25319e-50	4.86976e-48	155.6	174.187	160.241	787.131	819.922	801.268	HES6
ENSG00000145287	-4.01259	0.061957	1.29465e-50	4.93413e-48	1704.14	896.665	1029.07	86.9019	53.1058	85.3202	PLAC8
ENSG00000085063	-1.80947	0.285296	2.37554e-50	8.88273e-48	17345.1	16950.5	15558.1	5133.06	4644.35	4445.92	CD59
ENSG00000152229	-4.91003	0.0332609	3.85986e-50	1.41657e-47	278.161	346.394	245.507	9.19155	9.65561	10.2013	PSTPIP2
ENSG00000185745	3.2723	9.66187	1.42939e-48	5.15049e-46	270.701	295.919	202.874	3246.29	2367.23	1844.58	IFIT1
ENSG00000065320	2.75063	6.73011	2.15607e-48	7.63017e-46	147.074	214.764	213.164	1311.88	1124.07	1426.33	NTN1
ENSG00000233695	2.72236	6.59951	5.30112e-48	1.84311e-45	144.942	188.042	144.07	1013.58	920.501	1226.94	GAS6-AS1
ENSG00000164211	2.21635	4.64716	8.1304e-48	2.77807e-45	850.469	765.035	673.305	3566.32	3123.59	3959.97	STARD4
ENSG00000138347	-2.41382	0.187658	2.45043e-47	8.23095e-45	7640.37	5426.51	7069.71	1092.96	1343.74	1341.94	MYPN
ENSG00000196352	-2.08729	0.235322	2.75862e-47	9.11171e-45	38083.5	42584.7	34939.8	10325.5	8066.46	8813.94	CD55
ENSG00000134326	5.01871	32.4176	7.13256e-47	2.31726e-44	17.052	13.8557	11.7608	656.778	374.155	367.248	CMPK2
ENSG00000197635	-2.48984	0.178026	1.93261e-46	6.1775e-44	2025.99	2139.72	1687.67	294.13	415.996	332.007	DPP4
ENSG00000183486	5.48958	44.9293	2.77888e-46	8.74155e-44	10.6575	18.8042	23.5216	1261.75	502.092	577.766	MX2
ENSG00000249196	-3.78244	0.0726731	5.40053e-46	1.67231e-43	358.092	501.776	355.764	23.3967	25.7483	39.8779	TMEM132D-AS1
ENSG00000196542	-1.98714	0.252239	5.02312e-45	1.53151e-42	2695.28	3322.41	2666.76	747.022	708.078	736.35	SPTSSB
ENSG00000111335	3.82553	14.1775	6.78931e-45	2.03864e-42	284.555	502.766	317.541	7559.63	3670.74	4455.2	OAS2
ENSG00000179008	-2.63759	0.160697	1.11022e-44	3.28393e-42	542.467	592.828	458.671	80.2171	90.119	86.2476	C14orf39
ENSG00000167178	2.74841	6.71976	3.88943e-44	1.13354e-41	78.8656	93.0315	89.676	632.546	494.045	630.627	ISLR2
ENSG00000273117	2.78889	6.91097	6.22307e-44	1.78737e-41	71.4053	70.2684	61.7442	522.247	424.042	466.479	AC144652.1
ENSG00000081760	1.76475	3.39815	5.75982e-43	1.63069e-40	1246.93	1259.88	1264.29	4128.68	3941.1	4745.47	AACS
ENSG00000109929	2.07678	4.21866	7.34119e-43	2.04912e-40	1342.85	1075.8	1253.99	5071.23	4569.52	5849.07	SC5D
ENSG00000100196	2.21118	4.63054	2.02432e-42	5.57193e-40	380.473	512.663	418.978	2114.89	1804.79	2163.61	KDELR3
ENSG00000224259	-1.93362	0.261772	2.41491e-42	6.55599e-40	1334.32	1242.07	1112.86	325.047	325.072	316.241	LINC01133
ENSG00000155265	3.17307	9.01962	4.23164e-42	1.13328e-39	38.367	34.6394	32.3422	325.047	329.9	299.548	GOLGA7B
ENSG00000269893	-2.22854	0.213374	6.76678e-42	1.78805e-39	5524.85	3896.43	4494.09	967.619	906.018	1096.18	SNHG8
ENSG00000138759	-2.03153	0.244596	9.48657e-42	2.47375e-39	2822.11	3065.09	3420.92	774.597	656.581	845.782	FRAS1
ENSG00000278709	2.96526	7.80965	2.57891e-41	6.63752e-39	41.5643	41.5672	45.5731	318.362	346.797	335.716	NKILA
ENSG00000205922	-1.96532	0.256082	4.13169e-41	1.04977e-38	9501.17	8381.74	9114.61	2638.81	2314.13	1959.58	ONECUT3
ENSG00000105141	7.96537	249.929	9.13182e-41	2.29082e-38	1.06575	5.93818	0	475.454	716.124	786.429	CASP14
ENSG00000040608	2.1127	4.32499	2.16056e-40	5.35224e-38	423.103	346.394	417.508	1550.03	1944	1632.21	RTN4R
ENSG00000130766	-1.94088	0.260457	2.30197e-40	5.63215e-38	7260.96	7115.92	6303.78	2069.77	1573.86	1743.5	SESN2
ENSG00000250508	4.04305	16.4846	2.87206e-40	6.94127e-38	14.9205	15.8351	24.9917	326.718	241.39	327.37	AP000808.1
ENSG00000078269	-1.78634	0.289907	3.32527e-40	7.93978e-38	16547.9	17957.1	15034.7	5199.91	4872.06	4290.12	SYNJ2
ENSG00000145416	-2.35731	0.195154	4.92918e-40	1.16293e-37	663.963	639.344	645.373	152.914	116.672	110.36	MARCH1
ENSG00000154978	1.70438	3.25889	1.11139e-39	2.59124e-37	1049.76	1208.42	1084.93	3481.09	3917.76	3499.98	VOPP1
ENSG00000189056	-2.91882	0.132235	1.13146e-39	2.60736e-37	1592.23	2528.67	1968.46	341.758	206.791	256.888	RELN
ENSG00000136235	4.60393	24.3177	1.21792e-39	2.77434e-37	11.7233	5.93818	17.6412	282.431	300.933	233.703	GPNMB
ENSG00000204516	2.22704	4.68171	1.45022e-39	3.26596e-37	628.793	501.776	649.784	2644.66	2423.56	3257	MICB
ENSG00000130477	3.67366	12.7609	2.08435e-39	4.6413e-37	96.9833	116.784	123.488	1679.55	787.737	1829.75	UNC13A
ENSG00000249550	-2.73331	0.150381	2.15763e-39	4.7511e-37	703.396	628.457	595.39	78.546	85.2912	127.053	LINC01234
ENSG00000133424	1.86218	3.63558	2.81817e-39	6.13741e-37	350.632	377.074	383.696	1474.83	1268.1	1294.64	LARGE1
ENSG00000228594	2.77842	6.86099	4.74492e-39	1.02212e-36	156.665	232.579	145.54	1107.16	1477.31	1102.67	FNDC10
ENSG00000131473	1.82501	3.5431	6.66885e-39	1.42111e-36	5731.61	6989.24	5946.55	20654.2	20833.6	24660.3	ACLY
ENSG00000185813	1.95872	3.88716	7.33626e-39	1.5467e-36	1162.73	926.356	1196.66	3964.9	4101.22	4695.39	PCYT2
ENSG00000137965	3.90006	14.9291	7.85659e-39	1.63897e-36	76.7341	197.939	86.7358	2275.33	1655.94	1498.67	IFI44
ENSG00000116761	-2.71794	0.151991	9.84283e-39	2.03193e-36	1679.62	1606.28	1155.5	243.994	169.778	262.452	CTH
ENSG00000100985	3.5453	11.6746	1.03416e-38	2.11288e-36	87.3916	90.0624	126.429	703.571	1470.07	1353.07	MMP9
ENSG00000025708	1.80568	3.49594	7.28542e-38	1.47329e-35	610.675	659.138	645.373	2519.32	2089.63	2085.71	TYMP
ENSG00000082497	2.2546	4.77201	7.93276e-38	1.58799e-35	169.454	140.537	201.404	818.883	847.28	757.68	SERTAD4
ENSG00000121895	-1.78633	0.28991	1.14365e-37	2.26649e-35	7788.51	7945.28	6469.91	2357.21	2040.55	2040.26	TMEM156
ENSG00000167754	3.22813	9.37052	2.06849e-37	4.05875e-35	376.21	496.828	298.43	2652.18	5161.73	3185.6	KLK5
ENSG00000164604	2.92436	7.59136	2.86621e-37	5.56888e-35	47.9588	39.5879	33.8123	317.526	308.175	304.185	GPR85
ENSG00000099250	-1.6439	0.319989	4.15156e-37	7.98793e-35	113398	96140.1	103871	36492.1	33077.7	30717.1	NRP1
ENSG00000082397	1.65603	3.15149	6.45654e-37	1.23034e-34	1236.27	1510.28	1403.94	4574.88	4271	4234.48	EPB41L3
ENSG00000189001	3.85155	14.4355	6.63141e-37	1.25163e-34	26.6438	25.7321	19.1113	242.323	411.168	391.36	SBSN
ENSG00000124249	-2.54474	0.171378	7.11624e-37	1.33047e-34	818.497	922.397	858.538	195.529	126.328	123.343	KCNK15
ENSG00000113389	2.72106	6.59356	8.65756e-37	1.60351e-34	91.6546	110.846	123.488	578.232	683.939	879.169	NPR3
ENSG00000010438	-1.98202	0.253135	2.1313e-36	3.91094e-34	4118.06	5022.71	3650.26	992.687	1072.58	1174.08	PRSS3
ENSG00000101347	1.97014	3.91806	4.25855e-36	7.74274e-34	895.231	965.944	1048.18	4503.02	3545.22	3343.25	SAMHD1
ENSG00000143546	4.11623	17.3424	5.67613e-36	1.02263e-33	24.5123	8.90727	13.2309	299.979	232.539	279.145	S100A8
ENSG00000169174	2.17131	4.50432	6.06403e-36	1.08267e-33	1575.18	1331.14	1059.94	6022.14	5210.81	6649.41	PCSK9
ENSG00000111319	2.72883	6.62917	9.06202e-36	1.60349e-33	220.61	218.723	191.113	1773.13	981.653	1431.89	SCNN1A
ENSG00000145604	1.55767	2.94377	1.33525e-35	2.34177e-33	682.081	728.417	733.579	2088.15	2217.57	2003.17	SKP2
ENSG00000169862	3.30275	9.86795	1.37092e-35	2.38323e-33	24.5123	38.5982	26.4618	314.184	255.069	324.588	CTNND2
ENSG00000089127	3.24195	9.46071	1.69468e-35	2.92045e-33	321.857	552.251	283.729	4803	2718.86	3458.25	OAS1
ENSG00000038427	-2.32876	0.199056	2.57568e-35	4.40041e-33	7158.65	6293.48	8994.07	1175.68	1550.53	1741.64	VCAN
ENSG00000171790	-3.23845	0.105957	3.24218e-35	5.49176e-33	309.068	216.744	279.319	24.2323	32.1854	28.7492	SLFNL1
ENSG00000087495	-2.88813	0.135078	5.17843e-35	8.69713e-33	1634.86	1493.45	1202.54	275.746	148.857	160.439	PHACTR3
ENSG00000073150	1.92748	3.80391	6.87788e-35	1.14543e-32	228.071	292.95	242.566	955.921	948.663	1006.22	PANX2
ENSG00000169710	1.50313	2.83456	7.1686e-35	1.1839e-32	20277	22771.9	20943	56116.1	59720.7	65556.5	FASN
ENSG00000198538	3.96307	15.5957	1.34755e-34	2.20709e-32	14.9205	13.8557	16.1711	197.2	222.079	277.291	ZNF28
ENSG00000108176	-2.14052	0.226799	1.8045e-34	2.93128e-32	661.831	577.983	542.466	148.736	121.5	134.472	DNAJC12
ENSG00000081138	-2.47748	0.179558	2.43804e-34	3.92822e-32	2747.51	1660.71	2269.83	413.62	448.986	335.716	CDH7
ENSG00000163064	-2.0934	0.234327	2.57577e-34	4.11667e-32	792.919	918.438	1026.13	217.255	236.562	186.406	EN1
ENSG00000138166	-1.85825	0.275811	4.52049e-34	7.16697e-32	24094.5	25825.1	19087.8	6732.39	5692.79	6609.53	DUSP5
ENSG00000160211	1.55724	2.9429	5.77744e-34	9.08709e-32	3502.06	3343.19	3497.37	9641.93	11408.1	9384.29	G6PD
ENSG00000140199	-1.73163	0.301112	9.90741e-34	1.54602e-31	9469.2	11243	9367.47	2993.1	2693.91	3372	SLC12A6
ENSG00000114166	-1.73264	0.3009	1.04813e-33	1.6228e-31	1100.92	1075.8	1096.69	358.47	292.887	333.862	KAT2B
ENSG00000145681	-4.33661	0.0494936	1.13563e-33	1.74465e-31	520.086	329.569	749.75	43.451	16.8973	18.5479	HAPLN1
ENSG00000147180	-1.8009	0.286995	1.63619e-33	2.49431e-31	802.51	772.953	743.87	202.214	229.321	234.63	ZNF711
ENSG00000165181	-2.73109	0.150613	1.9076e-33	2.88586e-31	498.771	370.146	368.995	50.1357	63.5661	73.2641	C9orf84
ENSG00000183762	1.68688	3.21961	2.10517e-33	3.16063e-31	424.169	442.394	495.423	1371.21	1442.71	1563.58	KREMEN1
ENSG00000215218	3.5661	11.8441	2.66367e-33	3.96906e-31	23.4465	21.7733	11.7608	208.063	250.241	235.558	UBE2QL1
ENSG00000099251	3.00818	8.04549	2.92698e-33	4.32887e-31	167.323	96.0006	196.993	1202.42	977.63	1500.52	HSD17B7P2
ENSG00000101849	-1.70637	0.30643	3.22928e-33	4.74058e-31	12868.9	10560.1	11906.3	4073.53	3481.65	3271.84	TBL1X
ENSG00000107201	2.08183	4.23343	5.84613e-33	8.51902e-31	608.544	657.158	489.543	2948.82	2196.65	2299.01	DDX58
ENSG00000249699	-2.8247	0.14115	7.16285e-33	1.03616e-30	471.062	674.973	404.277	72.6968	64.3707	82.538	LINC02261
ENSG00000106772	3.45019	10.9298	8.90272e-33	1.27851e-30	84.1943	121.733	108.787	1032.8	704.055	1703.62	PRUNE2
ENSG00000114019	-1.47986	0.358524	1.86441e-32	2.6582e-30	7943.04	6657.69	7546.02	2631.29	2550.69	2758.07	AMOTL2
ENSG00000156011	-1.7205	0.303444	3.75002e-32	5.30842e-30	8442.88	10524.4	8348.69	2721.53	2541.03	3027.94	PSD3
ENSG00000164176	-2.83281	0.140359	5.49812e-32	7.72779e-30	2406.47	2205.04	2532.98	491.33	229.321	281.927	EDIL3
ENSG00000115457	3.02961	8.16587	8.58419e-32	1.19804e-29	560.585	1080.75	454.261	5994.56	5561.63	5586.62	IGFBP2
ENSG00000167723	-2.97535	0.127154	8.81815e-32	1.22208e-29	610.675	452.291	732.109	54.3137	74.0263	100.158	TRPV3
ENSG00000164733	-1.40195	0.378418	1.04109e-31	1.4328e-29	5880.81	5306.75	5580.5	2226.03	1975.38	2144.13	CTSB
ENSG00000197172	-6.34587	0.0122943	1.34151e-31	1.83352e-29	1833.09	1689.41	1521.55	8.35595	16.8973	37.0957	MAGEA6
ENSG00000132821	1.67568	3.19471	1.36308e-31	1.85024e-29	1152.08	929.325	1179.02	3463.54	3250.72	3692.88	VSTM2L
ENSG00000083720	1.66422	3.16943	1.42105e-31	1.9158e-29	800.379	1055.02	899.701	2934.61	2882.2	2919.43	OXCT1
ENSG00000151789	-2.1065	0.23221	1.72815e-31	2.31409e-29	767.341	824.417	592.45	159.599	177.824	170.64	ZNF385D
ENSG00000221817	-1.82283	0.282666	2.30035e-31	3.05962e-29	1104.12	1080.75	907.051	322.54	277.599	274.508	PPP3CB-AS1
ENSG00000137959	3.39566	10.5244	2.4872e-31	3.28609e-29	187.572	226.64	221.985	3463.54	1253.62	1976.27	IFI44L
ENSG00000136205	1.54276	2.91352	4.62529e-31	6.07046e-29	3875.07	3553.01	3757.57	11842.1	9464.91	11281.7	TNS3
ENSG00000167755	2.46789	5.53235	5.2746e-31	6.8771e-29	512.626	548.292	355.764	2172.55	3346.47	2336.1	KLK6
ENSG00000135069	-2.01952	0.24664	5.9498e-31	7.70674e-29	19719.6	17435.5	15699.2	5427.19	3758.45	3850.54	PSAT1
ENSG00000203697	-2.08624	0.235494	6.10371e-31	7.85476e-29	1421.71	1530.07	1592.12	416.962	269.552	383.941	CAPN8
ENSG00000082074	1.8874	3.69968	6.39002e-31	8.17015e-29	312.265	360.249	307.251	1039.48	1357.42	1233.43	FYB1
ENSG00000114626	-1.72498	0.302503	1.11724e-30	1.41932e-28	2284.97	2045.7	2475.65	691.873	601.062	766.027	ABTB1
ENSG00000115415	1.91355	3.76736	2.99552e-30	3.78122e-28	3084.28	3265.01	3098.97	14738.2	9728.83	11129.6	STAT1
ENSG00000248738	-4.00354	0.062347	4.46825e-30	5.60454e-28	149.205	203.877	177.882	16.7119	9.65561	6.49175	AC037441.1
ENSG00000055118	1.94788	3.85808	6.37849e-30	7.95025e-28	215.282	257.321	319.011	1048.67	989.7	1001.58	KCNH2
ENSG00000138685	-1.78607	0.289962	6.75304e-30	8.36448e-28	2521.57	2043.72	2421.25	743.68	573.704	708.528	FGF2
ENSG00000142657	1.43653	2.70669	1.2366e-29	1.52216e-27	3601.17	3459.98	3015.17	9123.87	9588.02	8570.97	PGD
ENSG00000153012	3.08838	8.50539	1.43236e-29	1.75226e-27	24.5123	62.3509	52.9236	363.484	407.949	414.545	LGI2
ENSG00000113739	-1.97865	0.253726	2.6138e-29	3.17793e-27	37517.6	25372.8	32478.9	9395.43	7155.61	7646.36	STC2
ENSG00000184731	-2.23319	0.212689	3.3337e-29	4.02849e-27	1072.15	1473.66	896.76	235.638	239.781	257.815	FAM110C
ENSG00000140798	-4.85484	0.0345579	3.9483e-29	4.74227e-27	147.074	396.868	194.053	7.52036	9.65561	8.34654	ABCC12
ENSG00000134824	1.91395	3.76841	4.00375e-29	4.7799e-27	11245.8	10014.7	7360.79	39318.9	34672.5	33882.3	FADS2
ENSG00000170522	1.85008	3.60521	4.58108e-29	5.4364e-27	597.886	817.489	642.433	2749.94	2211.13	2465.01	ELOVL6
ENSG00000187601	2.23289	4.70074	8.27115e-29	9.75701e-27	90.5888	88.083	97.0265	400.25	388.638	504.502	MAGEH1
ENSG00000167766	3.38736	10.464	1.07168e-28	1.25671e-26	89.5231	59.3818	114.668	673.49	686.353	1378.11	ZNF83
ENSG00000114757	-2.4081	0.188403	1.08405e-28	1.26375e-26	434.826	421.611	360.174	90.2443	57.129	82.538	PEX5L
ENSG00000135127	2.34593	5.08387	1.20202e-28	1.39308e-26	247.254	257.321	214.634	1194.07	906.822	1563.58	BICDL1
ENSG00000149809	1.84572	3.59432	1.8099e-28	2.08538e-26	780.13	1006.52	799.734	3616.46	2961.05	2725.61	TM7SF2
ENSG00000134324	1.77282	3.4172	2.20039e-28	2.52065e-26	2731.52	2329.75	2228.67	7576.34	7414.7	9926.82	LPIN1
ENSG00000233725	3.928	15.2211	3.34412e-28	3.80883e-26	21.315	9.89696	19.1113	268.226	171.387	316.241	LINC00284
ENSG00000182134	1.82173	3.53505	3.45065e-28	3.90771e-26	737.5	864.005	632.143	2481.72	2402.64	3025.16	TDRKH
ENSG00000196116	1.5907	3.01196	3.95418e-28	4.45249e-26	273.898	306.806	291.08	827.239	885.097	914.41	TDRD7
ENSG00000184160	3.8469	14.3891	5.02619e-28	5.62763e-26	17.052	9.89696	16.1711	223.104	152.076	237.413	ADRA2C
ENSG00000255248	-1.66054	0.316321	6.63355e-28	7.3856e-26	3667.25	4678.29	3619.38	1295.17	1148.21	1342.87	MIR100HG
ENSG00000196867	4.8786	29.4175	9.31713e-28	1.03155e-25	2.1315	8.90727	8.82059	159.599	168.168	245.759	ZFP28
ENSG00000170454	1.76857	3.40716	9.93114e-28	1.09342e-25	2158.15	2724.63	2130.17	8779.6	8434.98	6687.43	KRT75
ENSG00000140945	-3.29999	0.101532	1.15811e-27	1.26804e-25	1230.94	577.983	1521.55	142.887	96.5561	98.3037	CDH13
ENSG00000171992	1.45275	2.73729	1.30491e-27	1.42091e-25	779.064	907.552	755.631	2307.91	2237.69	2146.91	SYNPO
ENSG00000141968	-1.67534	0.313091	1.36399e-27	1.47714e-25	2053.7	2409.91	1803.81	603.3	668.651	691.835	VAV1
ENSG00000168447	-2.37068	0.193354	1.60913e-27	1.73313e-25	1864	2307.97	1368.66	420.304	279.208	372.812	SCNN1B
ENSG00000198959	1.65257	3.14392	2.04741e-27	2.19327e-25	18382.1	14239.8	19287.7	54779.1	49641.9	58768	TGM2
ENSG00000150630	-1.38121	0.383896	2.28557e-27	2.43524e-25	2709.14	2820.63	2557.97	1113.01	1039.59	952.433	VEGFC
ENSG00000065618	-1.60354	0.329068	2.45981e-27	2.60688e-25	1147.81	1185.66	1174.61	348.443	364.499	442.367	COL17A1
ENSG00000130303	6.43883	86.7524	2.61294e-27	2.75443e-25	8.52601	34.6394	24.9917	2587	1233.5	2093.13	BST2
ENSG00000145335	1.60308	3.03792	3.8384e-27	4.02484e-25	401.788	470.106	452.79	1384.58	1196.49	1443.02	SNCA
ENSG00000140937	-1.50135	0.353224	4.72378e-27	4.92716e-25	9951.98	9759.4	8453.07	3669.1	3348.08	2931.49	CDH11
ENSG00000072133	-1.82648	0.281951	6.37371e-27	6.61331e-25	1545.34	1322.23	1812.63	454.564	381.396	483.172	RPS6KA6
ENSG00000138646	2.05132	4.14486	6.57431e-27	6.78592e-25	131.087	164.29	117.608	646.751	541.519	533.251	HERC5
ENSG00000153395	1.64652	3.13078	7.26944e-27	7.46455e-25	3034.19	2663.27	3391.52	10807.6	9357.09	8279.77	LPCAT1
ENSG00000157927	2.45958	5.50056	1.05504e-26	1.07778e-24	79.9313	148.454	97.0265	530.603	633.247	635.264	RADIL
ENSG00000169583	3.8611	14.5314	1.4259e-26	1.44915e-24	9.59176	16.8248	22.0515	214.748	167.364	307.895	CLIC3
ENSG00000268628	-2.31816	0.200523	1.44182e-26	1.45786e-24	322.923	274.146	314.601	55.1493	53.9105	74.1914	AL121761.2
ENSG00000010270	1.26656	2.40587	1.4981e-26	1.50708e-24	941.058	943.181	951.154	2249.42	2383.33	2187.72	STARD3NL
ENSG00000115267	1.9933	3.98146	1.58655e-26	1.58799e-24	561.651	620.54	551.287	2903.69	1810.43	2191.43	IFIH1
ENSG00000184012	-1.59093	0.331957	1.62328e-26	1.61659e-24	984.754	1084.71	982.026	330.06	305.761	378.376	TMPRSS2
ENSG00000188158	-1.41181	0.375839	1.66437e-26	1.64922e-24	1919.42	1947.72	1978.75	652.6	788.541	755.825	NHS
ENSG00000057252	1.45964	2.7504	2.28275e-26	2.25073e-24	721.513	636.375	645.373	1720.49	2009.17	1781.52	SOAT1
ENSG00000143756	-1.35135	0.391924	2.34896e-26	2.30454e-24	7511.41	7516.74	6586.04	2968.03	2920.82	2582.79	FBXO28
ENSG00000153933	-1.67431	0.313316	2.82035e-26	2.75338e-24	8206.28	10192.9	10343.6	3181.95	2523.33	3300.59	DGKE
ENSG00000114126	-1.29637	0.40715	3.30997e-26	3.21554e-24	1676.43	1636.96	1687.67	706.914	683.134	645.466	TFDP2
ENSG00000183018	-2.57539	0.167776	3.90751e-26	3.77752e-24	2331.86	1329.16	2208.09	416.962	242.999	324.588	SPNS2
ENSG00000128965	-1.895	0.268874	4.89912e-26	4.71314e-24	3846.29	3245.21	3316.54	1138.08	724.171	936.667	CHAC1
ENSG00000144821	-1.91192	0.265739	7.15474e-26	6.84989e-24	593.623	776.912	565.988	171.297	177.019	166.931	MYH15
ENSG00000129474	-1.22458	0.427923	7.51724e-26	7.16234e-24	11274.6	9896.96	10055.5	4342.59	4448.82	4572.05	AJUBA
ENSG00000069812	2.80127	6.97056	8.59887e-26	8.15371e-24	67.1423	125.691	51.4535	550.657	568.072	606.515	HES2
ENSG00000215612	1.88046	3.68192	8.98689e-26	8.48105e-24	280.292	239.507	291.08	1097.14	1075.8	805.905	HMX1
ENSG00000151812	2.57915	5.97586	1.0211e-25	9.59058e-24	79.9313	71.2581	82.3255	493.001	326.681	573.129	SLC35F4
ENSG00000184992	1.64653	3.13081	1.09798e-25	1.0264e-23	734.302	800.664	789.443	2249.42	2890.25	2135.79	BRI3BP
ENSG00000156650	-1.21071	0.432056	1.12556e-25	1.04725e-23	12459.7	12355.4	11994.5	5743.88	5127.93	5032.03	KAT6B
ENSG00000163735	2.06382	4.18093	1.32749e-25	1.22936e-23	410.314	384.002	282.259	1390.43	1282.59	1841.8	CXCL5
ENSG00000142867	-1.35741	0.390281	1.37614e-25	1.26848e-23	4221.44	4069.63	3522.36	1479	1622.95	1509.8	BCL10
ENSG00000198911	1.17593	2.25939	1.51966e-25	1.39429e-23	9372.21	9512.96	8754.44	21887.6	19805.3	20761.5	SREBF2
ENSG00000136059	-3.10908	0.115898	1.58965e-25	1.45179e-23	458.273	744.252	442.5	72.6968	36.2085	82.538	VILL
ENSG00000184500	-1.81045	0.285103	1.93866e-25	1.7624e-23	801.445	763.056	907.051	200.543	276.794	226.284	PROS1
ENSG00000147257	-2.94879	0.129517	2.75952e-25	2.48582e-23	1048.7	737.324	1555.36	194.694	101.384	136.327	GPC3
ENSG00000186340	7.00546	128.485	2.75227e-25	2.48582e-23	1.06575	3.95879	1.4701	448.715	216.447	208.663	THBS2
ENSG00000178538	3.55014	11.7138	3.20723e-25	2.87605e-23	18.1178	12.8661	8.82059	143.722	160.122	173.423	CA8
ENSG00000152377	1.84304	3.58765	3.47603e-25	3.10306e-23	401.788	574.024	524.825	1552.54	2026.07	1803.78	SPOCK1
ENSG00000278266	-1.90699	0.266649	4.6468e-25	4.12961e-23	2272.18	1584.5	2091.95	489.659	469.102	627.845	AC079949.2
ENSG00000152785	-2.72413	0.151341	4.73516e-25	4.18935e-23	1763.82	1136.17	1465.69	310.841	137.592	212.373	BMP3
ENSG00000126803	2.42593	5.37376	5.02036e-25	4.42193e-23	111.904	208.826	185.232	726.132	1013.84	976.545	HSPA2
ENSG00000108602	2.94035	7.676	5.56229e-25	4.87758e-23	154.534	213.774	155.83	2066.43	899.581	1064.65	ALDH3A1
ENSG00000154342	2.58504	6.00033	5.84548e-25	5.10334e-23	38.367	48.4951	51.4535	308.335	296.105	220.72	WNT3A
ENSG00000085117	1.80229	3.48772	7.57752e-25	6.58646e-23	209.953	215.754	226.395	879.882	642.903	749.334	CD82
ENSG00000185479	1.92927	3.80862	7.69506e-25	6.65942e-23	247.254	322.641	244.036	989.345	1226.26	891.225	KRT6B
ENSG00000088280	1.73792	3.33555	7.87007e-25	6.78127e-23	348.501	423.59	436.619	1281.8	1182.81	1563.58	ASAP3
ENSG00000116793	1.59486	3.02064	8.52275e-25	7.31186e-23	301.607	291.96	299.9	965.113	949.468	782.72	PHTF1
ENSG00000116741	-1.822	0.282829	8.58057e-25	7.32973e-23	5422.54	5431.45	3729.64	1549.19	1261.67	1315.04	RGS2
ENSG00000138829	-1.67202	0.313813	8.94477e-25	7.60805e-23	6487.23	8424.3	7885.61	2274.49	2081.59	2798.87	FBN2
ENSG00000136273	1.56916	2.96732	9.3523e-25	7.92068e-23	261.109	267.218	230.806	699.393	774.058	785.502	HUS1
ENSG00000127824	2.21809	4.65278	1.22821e-24	1.03577e-22	505.166	625.488	614.501	1931.06	3583.84	2602.27	TUBA4A
ENSG00000072310	-1.2259	0.427531	1.34844e-24	1.13235e-22	9189.97	9341.74	8361.92	4102.77	3644.99	3751.31	SREBF1
ENSG00000107984	-2.23041	0.213099	1.40852e-24	1.17781e-22	33836.5	51823.5	29725.4	6926.25	10027.3	7635.23	DKK1
ENSG00000151726	1.81253	3.51257	1.43974e-24	1.19886e-22	1316.2	1271.76	1464.22	4337.58	3915.35	5976.12	ACSL1
ENSG00000130340	-1.23758	0.424083	1.91332e-24	1.58654e-22	13055.4	13666.7	12041.6	5728.01	5060.34	5652.46	SNX9
ENSG00000103018	1.61089	3.05439	2.04753e-24	1.69075e-22	1675.36	1701.29	1302.51	4426.98	5428.87	4447.78	CYB5B
ENSG00000179546	2.14584	4.42549	2.10966e-24	1.73482e-22	82.0628	77.1963	79.3853	297.472	356.453	402.489	HTR1D
ENSG00000143061	1.69305	3.23339	2.84063e-24	2.32627e-22	461.47	658.148	610.091	1703.78	1910.2	1977.2	IGSF3
ENSG00000183778	-1.43105	0.37086	3.13404e-24	2.55599e-22	889.902	817.489	862.948	315.855	300.128	337.571	B3GALT5
ENSG00000246082	-2.53144	0.172966	3.53696e-24	2.87276e-22	214.216	198.929	252.857	37.6018	31.3807	46.3697	NUDT16P1
ENSG00000144354	1.51038	2.84884	3.82857e-24	3.09693e-22	526.481	686.849	610.091	1685.4	1853.07	1657.25	CDCA7
ENSG00000164120	-2.88199	0.135654	4.02229e-24	3.24039e-22	3341.13	5952.03	2485.94	645.915	381.396	571.274	HPGD
ENSG00000185432	2.81202	7.02266	4.2103e-24	3.37812e-22	24.5123	30.6806	38.2226	254.857	205.182	187.333	METTL7A
ENSG00000104267	2.06317	4.17903	4.37354e-24	3.49495e-22	248.32	271.177	398.397	1081.26	1293.05	1444.88	CA2
ENSG00000116830	1.85137	3.60844	5.06e-24	4.02727e-22	694.87	1067.88	804.144	2737.41	3480.04	3051.12	TTF2
ENSG00000235314	2.26122	4.79398	5.73865e-24	4.54914e-22	127.89	129.65	102.907	635.052	424.042	676.997	LINC00957
ENSG00000005020	1.20661	2.30795	6.10281e-24	4.81855e-22	1470.74	1558.77	1577.42	3314.81	3711.78	3603.85	SKAP2
ENSG00000074527	-1.74656	0.298012	6.55219e-24	5.15283e-22	16238.8	11286.5	17032.6	4693.54	4039.26	4545.15	NTN4
ENSG00000106605	1.27528	2.42045	8.23577e-24	6.45125e-22	1044.44	1215.35	1134.92	2706.49	2880.59	2630.09	BLVRA
ENSG00000112320	1.75042	3.36456	9.26293e-24	7.22727e-22	221.676	220.702	264.618	919.155	733.022	718.73	SOBP
ENSG00000088538	-1.5199	0.34871	1.10303e-23	8.57251e-22	1262.91	1627.06	1461.28	518.069	467.492	532.324	DOCK3
ENSG00000113494	2.26727	4.81412	1.27259e-23	9.85165e-22	51.156	69.2787	66.1545	335.909	262.311	298.621	PRLR
ENSG00000006451	1.3454	2.54101	1.54751e-23	1.19333e-21	1135.02	945.16	1077.58	2861.91	2524.94	2633.8	RALA
ENSG00000091129	3.13569	8.78893	1.71976e-23	1.32102e-21	27.7095	32.66	17.6412	193.858	197.94	307.895	NRCAM
ENSG00000132646	1.66802	3.17779	1.77256e-23	1.35631e-21	2098.46	2789.95	2191.92	6832.66	8818.79	6854.36	PCNA
ENSG00000170142	-1.41246	0.375671	1.85503e-23	1.41396e-21	11214.9	9050.77	9133.72	3975.76	3706.95	3361.8	UBE2E1
ENSG00000279095	-1.60463	0.328821	2.40272e-23	1.82441e-21	1227.74	1020.38	1392.18	388.552	384.615	422.891	AC243964.3
ENSG00000281207	-2.55065	0.170679	2.47909e-23	1.87521e-21	439.089	319.672	371.935	40.9442	78.8541	73.2641	SLFNL1-AS1
ENSG00000087074	-1.45169	0.365594	2.8323e-23	2.13424e-21	13410.3	13246.1	12700.2	3949.86	5088.51	5351.06	PPP1R15A
ENSG00000110799	4.97269	31.4	3.16154e-23	2.37331e-21	9.59176	9.89696	5.8804	188.845	138.397	485.954	VWF
ENSG00000104059	2.06389	4.18113	3.54567e-23	2.65162e-21	65.0108	87.0933	74.975	342.594	302.542	306.04	FAM189A1
ENSG00000256001	-1.82526	0.28219	3.71865e-23	2.77054e-21	1103.05	899.634	990.847	276.582	226.907	342.208	AC079949.1
ENSG00000219481	-1.26724	0.415454	3.79564e-23	2.81731e-21	2861.54	2874.08	3212.17	1255.9	1144.99	1315.97	NBPF1
ENSG00000187134	5.40229	42.2914	5.74684e-23	4.24966e-21	3.19725	5.93818	1.4701	198.872	112.649	166.003	AKR1C1
ENSG00000101188	-2.31211	0.201366	6.07458e-23	4.47532e-21	2651.59	3195.73	2650.59	752.036	605.085	353.337	NTSR1
ENSG00000184205	-1.77632	0.291927	8.30635e-23	6.09686e-21	3737.59	2715.73	3967.8	1050.34	860.154	1131.42	TSPYL2
ENSG00000268089	-1.81227	0.284743	8.80393e-23	6.43824e-21	495.574	470.106	560.108	127.846	135.179	171.568	GABRQ
ENSG00000139174	-1.2498	0.420507	9.02296e-23	6.57415e-21	3105.6	2665.25	2932.85	1217.46	1284.2	1157.39	PRICKLE1
ENSG00000187123	1.89843	3.72806	9.21163e-23	6.68704e-21	120.43	127.671	126.429	396.908	456.227	543.452	LYPD6
ENSG00000147614	3.30269	9.86757	9.5337e-23	6.89558e-21	27.7095	23.7527	36.7525	255.692	189.089	415.472	ATP6V0D2
ENSG00000181652	2.49676	5.64416	9.70533e-23	6.99419e-21	71.4053	80.1654	60.2741	340.923	326.681	536.033	ATG9B
ENSG00000011021	1.63963	3.11585	1.31326e-22	9.42978e-21	1074.28	840.252	1089.34	3086.69	2666.56	3600.14	CLCN6
ENSG00000086289	1.42771	2.6902	1.45029e-22	1.03761e-20	1314.07	1024.34	1314.27	3063.29	3406.82	3348.82	EPDR1
ENSG00000152620	1.23875	2.35994	1.4746e-22	1.05121e-20	879.244	888.747	857.068	2168.37	1894.11	2134.86	NADK2
ENSG00000101439	1.11124	2.16032	1.58267e-22	1.12421e-20	4182.01	4467.49	3964.86	9295.16	9153.52	8808.38	CST3
ENSG00000125657	1.65826	3.15635	1.92226e-22	1.36055e-20	354.895	322.641	299.9	1014.41	877.856	1198.19	TNFSF9
ENSG00000120675	-1.96558	0.256036	1.94682e-22	1.37303e-20	643.714	505.735	517.475	111.134	152.076	164.149	DNAJC15
ENSG00000112541	1.95886	3.88754	2.08402e-22	1.46458e-20	122.561	112.825	94.0863	470.44	362.085	455.35	PDE10A
ENSG00000261604	4.58888	24.0653	2.45724e-22	1.72076e-20	5.32875	3.95879	11.7608	138.709	116.672	222.574	AC114947.2
ENSG00000115339	1.24423	2.36891	2.47969e-22	1.73037e-20	2338.26	2369.33	2196.33	5392.93	4956.55	6010.43	GALNT3
ENSG00000104067	-1.28242	0.411106	2.82896e-22	1.96717e-20	14215	14501	13771.9	5650.3	5205.18	6613.24	TJP1
ENSG00000163814	-1.20336	0.434264	3.09284e-22	2.14314e-20	36141.7	34467.2	30681	15571.3	13752	14664.9	CDCP1
ENSG00000019186	2.6904	6.45492	3.10735e-22	2.1457e-20	58.6163	149.444	85.2657	581.574	605.889	715.947	CYP24A1
ENSG00000031698	-1.17886	0.4417	3.44735e-22	2.37221e-20	15315.9	14719.8	14237.9	7112.59	5968.77	6475.06	SARS
ENSG00000224032	-2.03921	0.243296	4.24502e-22	2.911e-20	2442.7	1345.99	2205.15	477.961	469.906	510.066	EPB41L4A-AS1
ENSG00000149948	-1.15021	0.450561	4.43424e-22	3.03027e-20	11579.4	10632.3	10800.8	5155.62	4551.01	5168.36	HMGA2
ENSG00000151623	-1.77872	0.291441	4.48769e-22	3.05626e-20	574.44	579.962	608.621	189.68	133.569	191.043	NR3C2
ENSG00000153064	-1.84591	0.278179	7.08017e-22	4.8053e-20	636.253	476.044	554.227	180.489	147.248	135.399	BANK1
ENSG00000157613	-1.91101	0.265906	8.84747e-22	5.98427e-20	440.155	328.579	439.56	115.312	99.7746	105.723	CREB3L1
ENSG00000170745	1.85767	3.62422	1.04026e-21	7.01223e-20	157.731	135.588	201.404	541.466	572.095	667.723	KCNS3
ENSG00000138356	-1.4777	0.359062	1.14654e-21	7.7024e-20	7398.44	7025.85	6966.8	2893.67	2055.84	2732.1	AOX1
ENSG00000108018	-3.21241	0.107886	1.20122e-21	8.0425e-20	151.337	110.846	160.241	16.7119	10.4602	18.5479	SORCS1
ENSG00000130589	1.94891	3.86083	1.32845e-21	8.86442e-20	2071.82	3644.06	2702.04	12615	9743.31	10146.6	HELZ2
ENSG00000073712	-1.14669	0.451661	1.4062e-21	9.35168e-20	8676.28	8926.07	8023.8	4097.76	3583.03	3895.05	FERMT2
ENSG00000126709	4.85358	28.9117	1.45517e-21	9.64498e-20	131.087	374.105	189.643	8701.89	5098.16	6307.2	IFI6
ENSG00000227471	3.82253	14.148	1.52771e-21	1.0092e-19	9.59176	15.8351	10.2907	191.351	107.016	214.228	AKR1B15
ENSG00000254682	1.78397	3.44372	1.96558e-21	1.29415e-19	213.15	163.3	180.822	579.903	589.797	750.261	AP002387.2
ENSG00000171793	-1.47155	0.360593	1.98101e-21	1.29999e-19	10033	7292.08	7523.97	2852.72	3047.95	3060.4	CTPS1
ENSG00000164867	2.99155	7.95326	2.12113e-21	1.38735e-19	65.0108	35.6291	35.2824	467.098	235.758	384.868	NOS3
ENSG00000174804	-1.40532	0.377534	2.22937e-21	1.45335e-19	1756.36	2052.63	1742.07	781.282	689.571	625.063	FZD4
ENSG00000113456	1.16967	2.2496	2.42785e-21	1.57755e-19	928.269	864.995	842.367	2037.18	2003.54	1890.95	RAD1
ENSG00000113430	5.12143	34.8099	2.54144e-21	1.64596e-19	2.1315	3.95879	5.8804	100.271	144.029	155.802	IRX4
ENSG00000134827	-2.56972	0.168437	2.75616e-21	1.7792e-19	25555.6	11735.8	22702.7	4561.51	2697.13	2846.17	TCN1
ENSG00000081059	1.86939	3.65377	3.21199e-21	2.06673e-19	176.915	230.599	213.164	664.298	930.157	672.36	TCF7
ENSG00000139269	-2.92391	0.131769	3.82199e-21	2.45127e-19	1628.47	658.148	1040.83	173.804	92.5329	172.495	INHBE
ENSG00000136854	1.36449	2.57485	4.21485e-21	2.69451e-19	1123.3	1395.47	1301.04	3154.37	3034.27	3647.44	STXBP1
ENSG00000260953	-2.53198	0.172902	4.40894e-21	2.80953e-19	724.711	658.148	717.408	176.311	69.1985	117.779	AC009093.4
ENSG00000255364	-1.90654	0.266732	4.50271e-21	2.86009e-19	397.525	310.765	360.174	108.627	93.3375	82.538	SMILR
ENSG00000115935	1.52472	2.87731	4.75826e-21	3.01275e-19	200.361	190.022	221.985	595.779	539.909	621.353	WIPF1
ENSG00000181192	1.95935	3.88886	5.19709e-21	3.28012e-19	308.002	504.745	313.131	1377.9	1659.96	1351.21	DHTKD1
ENSG00000134247	1.12149	2.17572	5.23831e-21	3.29565e-19	1995.09	2314.9	2213.97	4664.29	4780.33	4749.18	PTGFRN
ENSG00000160867	2.11022	4.31757	6.25548e-21	3.92314e-19	388.999	717.53	396.927	2022.14	2294.82	2187.72	FGFR4
ENSG00000160200	-2.06507	0.238975	7.10529e-21	4.44204e-19	628.793	713.571	749.75	224.775	124.718	150.238	CBS
ENSG00000204604	2.46687	5.52841	8.1107e-21	5.05465e-19	33.0383	45.526	39.6927	181.324	219.665	254.106	ZNF468
ENSG00000130829	2.46306	5.51384	8.13909e-21	5.05644e-19	137.482	277.115	132.309	863.17	1169.94	997.875	DUSP9
ENSG00000082641	-1.19806	0.435861	8.23999e-21	5.08881e-19	32261.3	28444.9	28834.5	14160	11780.6	13087.4	NFE2L1
ENSG00000169994	2.06013	4.17024	8.24255e-21	5.08881e-19	119.364	163.3	148.48	453.728	716.124	627.845	MYO7B
ENSG00000116745	-2.01155	0.248007	8.40297e-21	5.17174e-19	1911.96	1463.76	1850.85	347.608	584.969	362.611	RPE65
ENSG00000147383	1.49747	2.82347	8.52867e-21	5.23285e-19	1819.24	1584.5	1480.39	3781.07	5102.99	4911.47	NSDHL
ENSG00000243635	-2.21823	0.214905	8.66515e-21	5.30018e-19	278.161	338.476	244.036	47.6289	68.3939	69.5545	AC091804.1
ENSG00000132698	1.81039	3.50738	8.9923e-21	5.48337e-19	111.904	132.619	110.257	372.676	401.512	474.825	RAB25
ENSG00000167552	1.93437	3.8221	9.5467e-21	5.80357e-19	1000.74	921.407	973.205	2743.26	4983.9	3337.69	TUBA1A
ENSG00000227051	2.70311	6.51203	1.03659e-20	6.28232e-19	53.2875	48.4951	52.9236	477.961	285.645	242.05	C14orf132
ENSG00000206432	-2.0227	0.246097	1.1045e-20	6.67346e-19	1060.42	682.891	837.956	238.98	234.148	161.366	TMEM200C
ENSG00000171055	-1.16892	0.444753	1.17303e-20	7.066e-19	3787.68	3825.18	3250.39	1586.8	1599.61	1647.05	FEZ2
ENSG00000174669	1.63405	3.10384	1.36542e-20	8.19997e-19	1859.74	1736.92	1946.41	5032.79	4884.13	7285.6	SLC29A2
ENSG00000100075	1.14196	2.2068	1.50784e-20	9.02794e-19	2781.61	2937.42	2534.45	5736.36	6400.06	6084.63	SLC25A1
ENSG00000175161	-2.08586	0.235555	1.64413e-20	9.81426e-19	269.635	241.486	282.259	76.8748	53.1058	56.571	CADM2
ENSG00000155961	-2.06098	0.239653	1.73911e-20	1.03501e-18	719.382	758.107	457.201	140.38	145.639	178.987	RAB39B
ENSG00000179862	-1.55029	0.341442	1.75514e-20	1.04142e-18	631.99	791.757	704.177	216.419	266.334	243.904	CITED4
ENSG00000101972	-1.02802	0.490382	2.47397e-20	1.46355e-18	11425.9	11784.3	10552.4	5591.8	5428.06	5538.39	STAG2
ENSG00000171658	2.74429	6.70061	2.4875e-20	1.46718e-18	39.4328	46.5157	17.6412	269.897	201.963	240.195	NMRAL2P
ENSG00000163513	-1.23602	0.424542	2.55469e-20	1.50234e-18	15322.3	12771	13391.1	6397.32	5846.47	5367.75	TGFBR2
ENSG00000161681	-2.05537	0.240586	2.89133e-20	1.69528e-18	418.84	600.746	473.372	143.722	91.7283	124.271	SHANK1
ENSG00000129514	-1.27218	0.414034	2.9761e-20	1.73984e-18	6379.58	6360.78	6031.82	2516.81	2970.71	2284.17	FOXA1
ENSG00000105953	1.47594	2.78165	3.81294e-20	2.2225e-18	3463.69	4925.72	3598.8	11039.9	11618.9	10696.6	OGDH
ENSG00000109107	2.4925	5.62752	4.54943e-20	2.64401e-18	292.016	611.632	251.387	2038.85	2139.52	2340.74	ALDOC
ENSG00000197928	3.52949	11.5474	4.83589e-20	2.80227e-18	12.789	20.7836	10.2907	118.655	163.341	236.485	ZNF677
ENSG00000184985	2.39077	5.24437	4.8817e-20	2.82057e-18	79.9313	56.4127	114.668	508.042	345.188	447.003	SORCS2
ENSG00000117016	1.73367	3.32572	4.92905e-20	2.83965e-18	142.811	154.393	186.703	497.179	486.804	618.571	RIMS3
ENSG00000141576	1.43415	2.70223	5.09456e-20	2.92649e-18	494.508	677.942	543.937	1492.37	1546.51	1604.39	RNF157
ENSG00000112837	-4.31191	0.0503483	5.31405e-20	3.04375e-18	103.378	77.1963	107.317	7.52036	4.02317	2.78218	TBX18
ENSG00000170365	-1.82008	0.283206	6.06828e-20	3.46574e-18	6122.74	4526.87	5817.18	2024.65	1314.77	1323.39	SMAD1
ENSG00000131037	-1.39454	0.380367	6.09442e-20	3.47067e-18	6213.33	6889.28	6265.56	2786.71	2012.39	2568.88	EPS8L1
ENSG00000187210	1.96089	3.89302	6.19654e-20	3.51871e-18	527.547	454.271	638.023	2147.48	1515.13	2634.72	GCNT1
ENSG00000173218	1.11708	2.16907	8.06983e-20	4.56937e-18	1375.88	1369.74	1468.63	2960.51	3279.69	2896.25	VANGL1
ENSG00000177409	2.1618	4.47471	8.26473e-20	4.65314e-18	136.416	228.62	154.36	980.989	633.247	716.875	SAMD9L
ENSG00000203668	-1.14559	0.452004	8.25304e-20	4.65314e-18	8312.86	8059.1	7928.24	3390.85	4090.76	3501.84	CHML
ENSG00000154175	-2.6934	0.154599	8.43195e-20	4.7331e-18	5753.99	9501.09	5340.87	1250.89	561.634	1372.54	ABI3BP
ENSG00000174718	-1.39364	0.380603	8.45453e-20	4.7331e-18	3037.39	3344.18	3688.48	1301.86	1087.87	1443.02	KIAA1551
ENSG00000128335	1.55474	2.9378	8.62916e-20	4.81726e-18	379.407	294.93	379.286	1167.33	919.697	1002.51	APOL2
ENSG00000142173	-1.4826	0.357844	9.06224e-20	5.04482e-18	33412.4	24117.9	32498	12112	10189.1	9913.83	COL6A2
ENSG00000131069	1.42611	2.68721	9.31076e-20	5.16865e-18	10884.5	9353.62	10393.6	27613.1	22584.5	32115.6	ACSS2
ENSG00000073792	-1.27466	0.413324	9.386e-20	5.19586e-18	12675	14123	12023.9	5839.98	4633.08	5574.56	IGF2BP2
ENSG00000163220	1.68543	3.21636	9.446e-20	5.21451e-18	5367.12	3628.23	3589.98	14876.1	13991	11617.5	S100A9
ENSG00000160179	-3.57568	0.0838713	9.55741e-20	5.26135e-18	120.43	212.785	133.779	20.8899	7.24171	11.1287	ABCG1
ENSG00000114120	-1.30052	0.405981	1.03049e-19	5.65713e-18	6948.7	5843.17	6931.52	2746.6	2336.66	2924.07	SLC25A36
ENSG00000170873	1.9385	3.83307	1.06136e-19	5.81052e-18	400.722	586.89	429.269	1805.72	1380.75	2251.71	MTSS1
ENSG00000140284	1.92551	3.7987	1.17142e-19	6.39535e-18	176.915	246.434	232.276	1009.4	640.489	839.291	SLC27A2
ENSG00000117643	2.14614	4.42641	1.25244e-19	6.81889e-18	43.6958	43.5466	55.8638	200.543	205.182	221.647	MAN1C1
ENSG00000111341	2.9831	7.90683	1.31733e-19	7.15259e-18	24.5123	30.6806	14.701	193.858	139.202	232.776	MGP
ENSG00000187840	-1.0344	0.48822	1.37032e-19	7.41993e-18	8450.34	8713.29	8381.03	4444.53	4114.09	3912.67	EIF4EBP1
ENSG00000196505	1.41195	2.66096	1.38484e-19	7.47812e-18	415.643	384.992	454.261	1104.66	983.263	1246.42	GDAP2
ENSG00000178685	1.59151	3.01365	1.48411e-19	7.99241e-18	998.609	1208.42	1139.33	4108.62	2718.05	3257.93	PARP10
ENSG00000260630	2.07947	4.22651	1.70886e-19	9.17782e-18	60.7478	75.2169	85.2657	279.924	278.403	371.885	SNAI3-AS1
ENSG00000198755	-1.03775	0.487085	1.77947e-19	9.53123e-18	26376.3	22910.5	25210.7	12077.7	12405	11802.9	RPL10A
ENSG00000111424	1.29698	2.45714	1.85202e-19	9.8931e-18	807.839	979.799	882.059	2265.3	2341.48	1954.02	VDR
ENSG00000162654	3.32382	10.0131	1.97326e-19	1.05124e-17	39.4328	20.7836	39.6927	524.754	214.033	252.251	GBP4
ENSG00000140403	1.41195	2.66097	2.10635e-19	1.11913e-17	258.977	246.434	299.9	755.378	665.432	715.02	DNAJA4
ENSG00000130193	1.30422	2.4695	2.23371e-19	1.18363e-17	2428.85	1909.12	2383.03	5868.39	5689.57	5032.96	THEM6
ENSG00000075043	2.51379	5.71117	2.75529e-19	1.45612e-17	62.8793	169.238	101.437	619.176	687.157	605.588	KCNQ2
ENSG00000134242	2.3112	4.96296	2.81276e-19	1.48253e-17	28.7753	46.5157	44.103	198.872	193.112	198.462	PTPN22
ENSG00000138642	2.49306	5.62972	3.36253e-19	1.7676e-17	132.153	288.991	154.36	1393.77	870.614	986.746	HERC6
ENSG00000116183	-2.17807	0.220971	3.40836e-19	1.78695e-17	526.481	446.353	635.083	133.695	78.0495	143.746	PAPPA2
ENSG00000205336	1.11718	2.16923	3.731e-19	1.95095e-17	3334.73	3449.09	2904.92	7333.18	6712.26	6980.49	ADGRG1
ENSG00000175785	2.49018	5.61847	4.41038e-19	2.30013e-17	26.6438	56.4127	39.6927	213.077	258.287	221.647	PRIMA1
ENSG00000081052	3.30723	9.89863	4.5045e-19	2.34305e-17	7.46026	21.7733	17.6412	131.188	138.397	193.825	COL4A4
ENSG00000152782	1.64599	3.12962	6.26116e-19	3.24826e-17	196.098	144.496	211.694	589.93	538.3	591.677	PANK1
ENSG00000264301	4.96115	31.1499	6.30502e-19	3.26248e-17	8.52601	1.97939	5.8804	178.817	76.4402	247.614	LINC01444
ENSG00000170909	-2.06004	0.23981	6.38692e-19	3.29625e-17	1239.47	908.541	1170.2	348.443	180.238	267.089	OSCAR
ENSG00000005513	1.74093	3.34251	6.65986e-19	3.42818e-17	98.0491	109.856	123.488	414.455	352.43	335.716	SOX8
ENSG00000182568	-1.61246	0.327041	6.93858e-19	3.5624e-17	2263.65	2941.38	2474.18	998.536	662.214	851.347	SATB1
ENSG00000157510	2.08299	4.23685	7.48322e-19	3.8321e-17	105.509	172.207	97.0265	455.399	594.624	549.017	AFAP1L1
ENSG00000087258	2.95351	7.74633	1.05666e-18	5.39712e-17	15.9863	29.6909	19.1113	140.38	150.467	217.01	GNAO1
ENSG00000088305	2.0906	4.25924	1.08194e-18	5.51206e-17	212.084	399.837	361.644	1077.08	1537.66	1529.27	DNMT3B
ENSG00000170089	1.99276	3.97998	1.1194e-18	5.68829e-17	88.4573	151.424	99.9667	403.593	493.241	462.769	AC106795.1
ENSG00000184840	1.152	2.22222	1.18413e-18	6.00183e-17	4805.47	4626.83	5073.31	11164.4	11627	9438.08	TMED9
ENSG00000182870	2.1577	4.46204	1.20186e-18	6.07613e-17	66.0766	54.4333	86.7358	276.582	369.327	268.017	GALNT9
ENSG00000103034	1.62684	3.08837	1.2498e-18	6.30243e-17	169.454	212.785	233.746	554.835	637.27	704.819	NDRG4
ENSG00000159167	-1.45089	0.365795	1.31237e-18	6.60117e-17	3437.05	2902.78	2750.56	1202.42	1218.22	904.208	STC1
ENSG00000170396	-2.02112	0.246367	1.42894e-18	7.16929e-17	266.438	212.785	214.634	66.012	53.9105	51.0066	ZNF804A
ENSG00000137941	1.35865	2.56445	1.44974e-18	7.25527e-17	247.254	229.61	271.968	602.464	655.777	656.594	TTLL7
ENSG00000225484	-1.02674	0.490818	1.50284e-18	7.50209e-17	2628.14	2418.82	2505.05	1199.91	1264.88	1241.78	NUTM2B-AS1
ENSG00000013573	1.30444	2.46987	1.63681e-18	8.15032e-17	2330.8	2114.98	2481.53	5479	5012.87	6613.24	DDX11
ENSG00000186377	5.46054	44.0339	2.04119e-18	1.01384e-16	2.1315	3.95879	1.4701	143.722	111.039	94.5941	CYP4X1
ENSG00000137198	2.43571	5.41029	2.39982e-18	1.18603e-16	57.5505	65.32	26.4618	310.841	257.483	255.96	GMPR
ENSG00000198468	1.76343	3.39504	2.41968e-18	1.19287e-16	122.561	141.527	101.437	355.964	443.353	449.786	FLVCR1-AS1
ENSG00000130762	1.26445	2.40235	2.58386e-18	1.27064e-16	865.39	870.933	1089.34	2124.92	2383.33	2269.33	ARHGEF16
ENSG00000234719	-1.66633	0.315054	3.03702e-18	1.48979e-16	536.073	476.044	542.466	200.543	136.788	152.092	NPIPB2
ENSG00000167644	-1.273	0.413799	3.06526e-18	1.49994e-16	1971.64	1802.24	1506.85	740.337	738.654	707.601	C19orf33
ENSG00000128917	-2.20605	0.216727	3.12152e-18	1.5237e-16	181.178	151.424	179.352	42.6154	33.7946	34.3135	DLL4
ENSG00000164741	-2.24332	0.211199	3.32612e-18	1.61959e-16	1301.28	2680.1	1465.69	362.648	325.072	463.697	DLC1
ENSG00000092758	1.75709	3.38015	3.43257e-18	1.66732e-16	138.548	228.62	183.762	641.737	568.072	654.74	COL9A3
ENSG00000168528	1.00769	2.01068	3.54626e-18	1.71833e-16	1963.11	2056.59	2105.18	3871.31	4227.55	4214.07	SERINC2
ENSG00000075303	1.22393	2.33583	4.20447e-18	2.0323e-16	385.802	361.239	330.772	832.253	855.326	834.654	SLC25A40
ENSG00000124225	1.66023	3.16066	4.32691e-18	2.08639e-16	3573.46	2387.15	4054.53	10141.6	11556.2	9943.51	PMEPA1
ENSG00000144331	2.21239	4.63443	4.42297e-18	2.12753e-16	50.0903	96.0006	58.804	282.431	331.509	343.135	ZNF385B
ENSG00000087494	-1.31032	0.403231	4.88944e-18	2.34622e-16	3489.27	3330.33	4301.51	1374.55	1452.36	1656.32	PTHLH
ENSG00000233589	-1.88606	0.270545	5.21691e-18	2.49129e-16	1148.88	637.364	971.735	241.487	270.357	233.703	AL138789.1
ENSG00000090776	-1.95212	0.258435	5.27243e-18	2.51175e-16	6107.82	10791.6	5599.61	1870.06	2065.5	1879.83	EFNB1
ENSG00000198146	-1.04361	0.485113	5.67967e-18	2.69927e-16	5149.71	5033.6	4818.98	2621.26	2248.95	2408.44	ZNF770
ENSG00000072954	1.23697	2.35703	5.95858e-18	2.81831e-16	398.591	353.322	357.234	889.909	818.313	907.918	TMEM38A
ENSG00000283445	-2.64234	0.160168	5.94546e-18	2.81831e-16	182.243	123.712	235.216	27.5746	28.1622	30.604	AL136985.3
ENSG00000152904	1.06301	2.08928	6.0438e-18	2.85181e-16	878.179	860.046	804.144	1719.66	1750.88	1845.51	GGPS1
ENSG00000148634	-1.14601	0.451873	6.18961e-18	2.91367e-16	14073.2	12102	14292.3	5683.72	5891.53	6710.62	HERC4
ENSG00000198729	2.2036	4.60628	6.56631e-18	3.08367e-16	121.496	265.239	148.48	742.009	815.094	918.119	PPP1R14C
ENSG00000137628	2.35232	5.10646	6.62157e-18	3.10228e-16	398.591	942.191	452.79	3474.41	2639.2	3058.54	DDX60
ENSG00000185518	2.63365	6.20595	6.6821e-18	3.12325e-16	37.3013	36.6188	29.402	228.118	145.639	272.654	SV2B
ENSG00000169439	1.08649	2.12356	7.06438e-18	3.28643e-16	619.201	604.705	657.134	1333.61	1363.05	1293.71	SDC2
ENSG00000105605	-1.39324	0.380709	7.15648e-18	3.32148e-16	588.294	618.56	702.707	268.226	227.711	229.993	CACNG7
ENSG00000188322	1.39977	2.6386	7.54014e-18	3.49137e-16	222.742	253.362	249.917	694.38	650.144	569.419	SBK1
ENSG00000184207	1.26008	2.39508	7.58751e-18	3.50503e-16	871.784	840.252	810.024	1989.55	2295.62	1756.48	PGP
ENSG00000119917	1.72177	3.2984	7.78509e-18	3.57229e-16	813.168	717.53	680.656	3192.81	2212.74	1890.95	IFIT3
ENSG00000183760	-1.58901	0.332399	7.78701e-18	3.57229e-16	4413.27	2960.18	4579.36	1427.2	1177.18	1367.9	ACP7
ENSG00000148719	-1.15882	0.447878	7.9281e-18	3.62082e-16	1992.95	1703.27	1762.65	874.033	797.392	773.446	DNAJB12
ENSG00000253659	-2.27946	0.205975	7.92934e-18	3.62082e-16	245.123	294.93	186.703	37.6018	57.9336	54.7162	AC138646.1
ENSG00000071539	2.34967	5.09706	8.03388e-18	3.66012e-16	396.459	843.221	360.174	2423.23	3134.05	2613.39	TRIP13
ENSG00000076864	1.31533	2.48859	8.19655e-18	3.72567e-16	279.227	297.899	301.37	705.242	803.829	675.142	RAP1GAP
ENSG00000099194	1.46966	2.76957	8.55558e-18	3.87996e-16	30271.6	21986.1	24247.8	72265.6	58749.5	80874.2	SCD
ENSG00000106266	1.09833	2.14107	8.93325e-18	4.04199e-16	1854.41	1705.25	1986.1	4173.8	4034.43	3658.57	SNX8
ENSG00000170537	-1.13737	0.454587	9.29561e-18	4.19636e-16	2637.73	3108.64	2746.14	1198.24	1288.22	1375.32	TMC7
ENSG00000117472	-1.61068	0.327445	9.76443e-18	4.39799e-16	3564.94	3669.79	2863.75	1318.57	837.624	1151.82	TSPAN1
ENSG00000162194	2.30929	4.9564	9.92896e-18	4.46195e-16	196.098	139.547	172.002	857.321	512.552	1145.33	LBHD1
ENSG00000145730	-1.03166	0.489148	1.0511e-17	4.71284e-16	5898.93	5186.01	5064.49	2642.15	2644.83	2613.39	PAM
ENSG00000106591	1.15514	2.22707	1.11523e-17	4.98908e-16	780.13	703.674	760.041	1584.29	1826.52	1583.99	MRPL32
ENSG00000125508	1.98428	3.95665	1.13444e-17	5.06357e-16	68.2081	89.0727	52.9236	297.472	288.864	255.033	SRMS
ENSG00000153982	-1.77284	0.292633	1.16176e-17	5.1739e-16	735.368	655.179	601.27	254.021	159.318	169.713	GDPD1
ENSG00000205628	3.23076	9.38762	1.2881e-17	5.72368e-16	10.6575	12.8661	11.7608	132.86	101.384	97.3763	LINC01446
ENSG00000106689	2.42522	5.37109	1.35175e-17	5.99304e-16	30.9068	51.4642	35.2824	193.023	261.506	181.769	LHX2
ENSG00000108001	2.36386	5.14745	1.3564e-17	6.00026e-16	30.9068	26.7218	39.6927	184.667	150.467	158.584	EBF3
ENSG00000174738	-1.30024	0.406059	1.42105e-17	6.27223e-16	8585.69	10230.5	8511.87	4153.74	3130.03	3814.37	NR1D2
ENSG00000175806	-1.77071	0.293065	1.43321e-17	6.31186e-16	540.336	362.229	442.5	141.216	138.397	114.069	MSRA
ENSG00000174327	1.94842	3.85951	1.46985e-17	6.45887e-16	65.0108	92.0418	57.3339	269.062	296.91	269.871	SLC16A13
ENSG00000268223	-2.68452	0.155553	1.67016e-17	7.32283e-16	151.337	227.63	123.488	22.5611	28.1622	27.8218	ARL14EPL
ENSG00000196338	-2.34526	0.196792	1.71795e-17	7.51573e-16	166.257	159.341	180.822	38.4374	22.5298	38.9505	NLGN3
ENSG00000198521	5.57541	47.6834	1.80697e-17	7.8878e-16	1.06575	2.96909	2.9402	92.7511	118.281	115.924	ZNF43
ENSG00000180801	-1.16494	0.445983	1.8468e-17	8.04392e-16	1207.5	1096.58	1180.49	560.684	481.171	511.921	ARSJ
ENSG00000196139	3.36693	10.3169	1.90426e-17	8.27601e-16	13.8548	13.8557	4.4103	134.531	96.5561	114.997	AKR1C3
ENSG00000132688	1.34961	2.54842	1.95147e-17	8.46265e-16	4953.61	4338.83	5382.03	11560.5	14839.9	10988.7	NES
ENSG00000156113	-1.18844	0.438776	2.04705e-17	8.85774e-16	23667.1	24546.5	19462.6	10759.1	9770.67	9166.35	KCNMA1
ENSG00000153885	-1.39698	0.379723	2.08306e-17	8.9939e-16	4824.65	3568.85	4592.59	1852.51	1646.28	1430.97	KCTD15
ENSG00000189077	1.17931	2.26469	2.10767e-17	9.0804e-16	400.722	396.868	448.38	903.279	980.044	932.957	TMEM120A
ENSG00000198892	1.58237	2.99462	2.12956e-17	9.15478e-16	234.465	174.187	195.523	626.696	517.38	665.868	SHISA4
ENSG00000175567	2.47373	5.55476	2.14794e-17	9.21382e-16	166.257	421.611	183.762	1419.68	1260.06	1621.08	UCP2
ENSG00000130224	-1.67114	0.314005	2.36665e-17	1.01301e-15	677.818	961.985	696.827	270.733	204.377	259.67	LRCH2
ENSG00000166073	-1.17124	0.44404	2.44414e-17	1.04392e-15	2647.33	2277.29	2518.28	1121.37	984.872	1199.12	GPR176
ENSG00000138944	1.4927	2.81415	2.45079e-17	1.04451e-15	242.991	270.187	285.199	859.828	757.965	625.063	SHISAL1
ENSG00000174579	-1.24847	0.420895	2.53879e-17	1.0797e-15	2383.02	1954.65	2472.71	1014.41	869.005	982.109	MSL2
ENSG00000144724	-1.14214	0.453086	2.55892e-17	1.08592e-15	3968.86	3861.8	4423.53	2054.73	1684.1	1812.13	PTPRG
ENSG00000255325	-1.80772	0.285641	2.81046e-17	1.19012e-15	274.964	279.094	267.558	88.5731	85.2912	60.2806	AC108136.1
ENSG00000124731	2.62248	6.15809	2.87739e-17	1.21586e-15	23.4465	22.763	26.4618	140.38	122.304	182.696	TREM1
ENSG00000170801	1.35931	2.56563	3.05617e-17	1.28866e-15	246.188	283.053	296.96	742.844	741.068	631.555	HTRA3
ENSG00000008513	-1.39394	0.380525	3.46048e-17	1.45605e-15	42082.2	45705.2	39580.9	20053.5	14009.5	14404.3	ST3GAL1
ENSG00000135365	-1.16413	0.446234	3.49988e-17	1.4695e-15	2005.74	1904.18	1949.35	989.345	794.174	830.944	PHF21A
ENSG00000242193	2.32976	5.02723	3.515e-17	1.47273e-15	27.7095	33.6497	49.9834	189.68	162.536	197.535	CRYZL2P
ENSG00000084731	1.73772	3.33508	3.60217e-17	1.50607e-15	738.565	1230.19	787.973	2662.21	3056.8	3484.22	KIF3C
ENSG00000145390	-1.23402	0.425131	3.61257e-17	1.50724e-15	3653.39	3104.68	3485.6	1551.7	1239.94	1563.58	USP53
ENSG00000115194	2.80146	6.97146	3.68267e-17	1.53326e-15	19.1835	25.7321	24.9917	111.134	185.066	190.116	SLC30A3
ENSG00000196968	-1.1853	0.439733	3.79108e-17	1.57509e-15	4173.48	3236.31	3451.79	1555.88	1655.94	1564.51	FUT11
ENSG00000123572	2.41182	5.32145	4.04429e-17	1.67677e-15	30.9068	22.763	29.402	132.86	147.248	159.512	NRK
ENSG00000107954	-1.73513	0.300382	4.19789e-17	1.72601e-15	667.16	661.117	854.127	169.626	213.228	272.654	NEURL1
ENSG00000121440	-1.74935	0.297435	4.19161e-17	1.72601e-15	327.186	466.147	357.234	107.792	127.937	106.65	PDZRN3
ENSG00000162407	-1.30858	0.403717	4.18133e-17	1.72601e-15	3255.87	3428.31	3753.16	1630.25	1171.55	1411.49	PLPP3
ENSG00000162769	1.51369	2.85539	4.26384e-17	1.7495e-15	491.311	713.571	607.151	1570.08	1595.59	2010.59	FLVCR1
ENSG00000102271	-2.06391	0.239167	4.29948e-17	1.76048e-15	292.016	191.011	286.669	58.4917	68.3939	56.571	KLHL4
ENSG00000127191	1.12542	2.18165	4.52415e-17	1.84766e-15	701.264	729.406	690.946	1394.61	1645.48	1590.48	TRAF2
ENSG00000099284	-1.13046	0.456769	4.92129e-17	2.00267e-15	6733.41	7084.25	6490.49	2913.72	3529.93	2832.26	H2AFY2
ENSG00000168264	1.09331	2.13363	5.39465e-17	2.1908e-15	3004.35	2782.04	2741.73	5865.04	6774.21	5557.87	IRF2BP2
ENSG00000180573	-1.88125	0.271448	5.45383e-17	2.21031e-15	8470.59	4347.74	6690.42	1939.42	1458.8	1897.45	HIST1H2AC
ENSG00000141376	-1.13881	0.454135	5.58646e-17	2.25147e-15	2889.25	3054.2	2851.99	1496.55	1185.23	1313.19	BCAS3
ENSG00000175040	-1.61409	0.326671	5.57568e-17	2.25147e-15	1505.91	1149.04	1506.85	548.986	452.204	357.046	CHST2
ENSG00000226278	2.95763	7.76846	5.58948e-17	2.25147e-15	14.9205	19.7939	8.82059	112.805	126.328	109.432	PSPHP1
ENSG00000198208	1.55657	2.94154	5.80014e-17	2.33054e-15	229.136	257.321	196.993	559.013	699.227	759.535	RPS6KL1
ENSG00000198417	2.05451	4.15401	5.8093e-17	2.33054e-15	114.035	80.1654	76.4451	306.663	346.797	475.753	MT1F
ENSG00000171388	1.73587	3.3308	5.87425e-17	2.35184e-15	376.21	342.435	314.601	1184.04	831.991	1430.04	APLN
ENSG00000172059	1.15101	2.2207	6.15731e-17	2.46019e-15	672.489	576.003	676.245	1374.55	1383.97	1511.65	KLF11
ENSG00000175745	-1.80363	0.286453	6.17523e-17	2.46239e-15	3878.27	3384.76	3666.43	1437.22	946.25	746.551	NR2F1
ENSG00000255650	2.52666	5.76234	6.72367e-17	2.67569e-15	74.6026	154.393	54.3937	487.988	630.833	531.396	FAM222A-AS1
ENSG00000186832	-1.95615	0.257715	6.81414e-17	2.70626e-15	946.387	1659.72	964.385	254.857	319.44	346.845	KRT16
ENSG00000165125	-2.3284	0.199104	6.87111e-17	2.72343e-15	1293.82	832.335	1747.95	195.529	218.86	357.046	TRPV6
ENSG00000152601	-1.14339	0.452695	6.96912e-17	2.75677e-15	9970.1	10616.5	8808.83	4711.09	4657.22	3939.57	MBNL1
ENSG00000258461	-2.39125	0.190617	7.03573e-17	2.77757e-15	229.136	169.238	335.183	50.1357	41.841	47.297	AC012651.1
ENSG00000184459	4.28889	19.5472	7.23496e-17	2.85054e-15	9.59176	2.96909	4.4103	109.463	74.0263	151.165	BPIFC
ENSG00000178821	1.88322	3.68897	7.44266e-17	2.92656e-15	117.233	167.259	164.651	501.357	697.618	454.423	TMEM52
ENSG00000091527	-1.12074	0.459858	8.27641e-17	3.24154e-15	10638.3	8243.18	9377.76	4409.44	4367.55	4217.78	CDV3
ENSG00000176153	2.44391	5.44114	8.33327e-17	3.25737e-15	31.9725	49.4848	35.2824	258.199	156.099	225.357	GPX2
ENSG00000141401	1.36559	2.57682	8.75912e-17	3.41709e-15	734.302	897.655	924.692	2007.1	2579.66	1996.68	IMPA2
ENSG00000154065	-1.29525	0.407465	9.83275e-17	3.82089e-15	3318.75	3305.59	3137.19	1550.03	1086.26	1341.94	ANKRD29
ENSG00000180287	-1.71686	0.304211	1.01355e-16	3.93084e-15	3412.53	2107.06	3313.6	1057.03	872.223	756.753	PLD5
ENSG00000271254	-1.09019	0.469699	1.07228e-16	4.15049e-15	2198.64	2053.62	2424.19	980.153	1056.48	1098.03	AC240274.1
ENSG00000111885	-1.3196	0.400645	1.12356e-16	4.34051e-15	4698.9	4711.94	3869.3	1855.02	1993.08	1472.7	MAN1A1
ENSG00000136270	1.20106	2.29909	1.1418e-16	4.40237e-15	2427.78	2851.32	2265.42	5429.7	6460.41	5462.35	TBRG4
ENSG00000133739	1.99519	3.9867	1.17951e-16	4.53893e-15	274.964	579.962	342.533	1586.8	1747.66	1447.66	LRRCC1
ENSG00000063660	1.02416	2.03377	1.27207e-16	4.87618e-15	2004.68	2182.28	2399.2	4573.21	4433.53	4381	GPC1
ENSG00000133863	2.6415	6.23982	1.27143e-16	4.87618e-15	13.8548	38.5982	32.3422	165.448	179.433	182.696	TEX15
ENSG00000163827	-2.49955	0.176832	1.28112e-16	4.90139e-15	221.676	168.248	323.422	36.7662	34.5993	54.7162	LRRC2
ENSG00000002726	3.43343	10.8036	1.37152e-16	5.23714e-15	11.7233	22.763	7.35049	107.792	219.665	139.109	AOC1
ENSG00000110696	-1.1093	0.463519	1.46173e-16	5.57087e-15	9653.57	8183.8	8645.65	4199.7	4419.05	3655.78	C11orf58
ENSG00000136155	-1.38462	0.382991	1.6128e-16	6.13485e-15	6371.06	5740.24	4849.86	2038.02	1876.41	2583.72	SCEL
ENSG00000163347	-1.63802	0.321297	1.6318e-16	6.19521e-15	4269.4	3818.25	4072.17	1609.36	906.018	1392.02	CLDN1
ENSG00000130208	2.70211	6.50755	1.63553e-16	6.19751e-15	28.7753	46.5157	19.1113	248.172	152.076	227.211	APOC1
ENSG00000058085	-1.24372	0.422283	1.72114e-16	6.50946e-15	21886.3	18723.1	21744.2	7621.46	8427.74	10282	LAMC2
ENSG00000206535	-1.22197	0.428696	1.75008e-16	6.60628e-15	650.108	630.437	686.536	303.321	263.92	275.436	LNP1
ENSG00000161714	-1.27129	0.41429	1.77771e-16	6.69785e-15	3901.71	4311.12	3820.79	1579.28	1973.77	1431.89	PLCD3
ENSG00000125898	1.71896	3.292	1.80975e-16	6.80564e-15	427.366	684.87	493.953	1495.72	2151.59	1645.2	FAM110A
ENSG00000134874	1.67167	3.18583	1.92665e-16	7.2315e-15	91.6546	102.928	119.078	360.142	345.993	287.492	DZIP1
ENSG00000059588	1.02647	2.03703	1.99444e-16	7.4718e-15	1155.27	1124.3	1084.93	2254.44	2141.94	2460.37	TARBP1
ENSG00000253304	1.76409	3.39659	2.03816e-16	7.60683e-15	102.312	95.0109	127.899	367.662	424.847	304.185	TMEM200B
ENSG00000113083	1.48933	2.80758	2.21212e-16	8.22509e-15	237.662	201.898	213.164	722.79	542.323	567.565	LOX
ENSG00000251432	2.15755	4.46156	2.21149e-16	8.22509e-15	35.1698	40.5776	39.6927	157.092	158.513	199.39	AC108062.1
ENSG00000164164	-1.06306	0.478617	2.32661e-16	8.63459e-15	6646.02	6338.02	6331.72	3338.2	2705.18	3202.29	OTUD4
ENSG00000166394	-1.09123	0.469362	2.48815e-16	9.21685e-15	1625.27	1640.92	1433.35	783.788	700.032	723.367	CYB5R2
ENSG00000165029	-1.85321	0.276777	2.68486e-16	9.92696e-15	1060.42	1351.93	1101.1	421.14	218.056	333.862	ABCA1
ENSG00000149596	1.82431	3.54136	2.71745e-16	1.00288e-14	168.389	220.702	157.301	730.31	476.343	735.423	JPH2
ENSG00000205269	1.92206	3.78964	2.77633e-16	1.0227e-14	350.632	191.011	285.199	1098.81	809.462	1222.3	TMEM170B
ENSG00000167555	2.55335	5.86995	2.80386e-16	1.03093e-14	25.578	47.5054	36.7525	161.27	202.768	282.855	ZNF528
ENSG00000054179	1.87828	3.67637	3.45273e-16	1.26715e-14	92.7203	167.259	161.711	455.399	524.621	566.637	ENTPD2
ENSG00000171084	-1.32015	0.400494	3.47435e-16	1.27273e-14	730.039	774.932	617.442	274.911	309.784	266.162	FAM86JP
ENSG00000196793	-1.2744	0.413398	3.48371e-16	1.2738e-14	666.094	549.282	639.493	260.706	247.827	257.815	ZNF239
ENSG00000163297	-1.54847	0.341872	3.61862e-16	1.32069e-14	20245	28729.9	19664	9441.39	6751.68	7273.54	ANTXR2
ENSG00000130635	2.17321	4.51025	3.63394e-16	1.32385e-14	184.375	175.176	170.531	469.605	829.578	1093.4	COL5A1
ENSG00000115594	2.09105	4.26059	3.84387e-16	1.39776e-14	34.104	46.5157	38.2226	159.599	168.973	179.914	IL1R1
ENSG00000101003	2.29997	4.92447	4.19009e-16	1.52087e-14	295.213	664.086	283.729	1845.83	2434.82	1854.79	GINS1
ENSG00000116254	2.19121	4.56688	4.37776e-16	1.58608e-14	150.271	256.331	152.89	712.763	665.432	1186.14	CHD5
ENSG00000008394	1.03395	2.04762	4.40237e-16	1.59208e-14	5545.1	4581.3	4608.76	9972.83	10143.2	10059.4	MGST1
ENSG00000109511	-3.26573	0.103972	4.50249e-16	1.62533e-14	177.98	299.878	133.779	28.4102	26.5529	8.34654	ANXA10
ENSG00000225470	-1.01687	0.494186	4.54094e-16	1.63622e-14	1532.55	1402.4	1533.31	743.68	753.942	709.456	JPX
ENSG00000198947	2.01024	4.02849	4.65764e-16	1.67523e-14	39.4328	59.3818	45.5731	190.516	187.48	206.809	DMD
ENSG00000112964	-1.9499	0.258835	4.68588e-16	1.68233e-14	480.654	427.549	491.013	169.626	103.798	88.1023	GHR
ENSG00000076641	1.43965	2.71256	5.17728e-16	1.85222e-14	451.878	575.014	404.277	1125.55	1441.9	1323.39	PAG1
ENSG00000120278	-1.22334	0.428289	5.17777e-16	1.85222e-14	1681.75	1520.17	1598	670.147	594.624	791.994	PLEKHG1
ENSG00000137261	1.64533	3.1282	5.71716e-16	2.03416e-14	107.641	138.557	136.719	432.838	332.314	431.238	KIAA0319
ENSG00000171421	1.06347	2.08995	5.74917e-16	2.04188e-14	682.081	684.87	711.528	1479.84	1535.24	1326.17	MRPL36
ENSG00000106789	1.27672	2.42288	5.77432e-16	2.04715e-14	407.117	474.065	501.304	1259.24	1018.67	1067.43	CORO2A
ENSG00000145882	1.37912	2.6011	6.04564e-16	2.13951e-14	319.725	422.6	399.867	962.606	887.511	1120.29	PCYOX1L
ENSG00000246223	-1.66099	0.316223	6.49205e-16	2.28931e-14	409.248	370.146	496.893	124.504	161.731	115.924	LINC01550
ENSG00000106588	1.48045	2.79035	6.67123e-16	2.34832e-14	223.808	255.342	204.344	643.408	732.217	536.033	PSMA2
ENSG00000110888	-1.22279	0.428452	6.80038e-16	2.38954e-14	4721.28	4843.57	5285.01	1866.72	1974.57	2521.58	CAPRIN2
ENSG00000234420	-1.22173	0.428767	7.52163e-16	2.63363e-14	1266.11	1408.34	1562.72	591.601	548.76	676.07	ZNF37BP
ENSG00000118200	-1.01581	0.494552	7.71397e-16	2.69622e-14	7863.11	7115.92	7626.87	4035.09	3367.39	3777.27	CAMSAP2
ENSG00000086696	-2.36615	0.193963	8.25882e-16	2.88157e-14	399.657	285.033	433.679	96.0935	40.2317	80.6832	HSD17B2
ENSG00000166250	-1.16331	0.446486	8.33598e-16	2.90338e-14	4232.1	3971.65	3744.34	1662.83	2066.3	1605.32	CLMP
ENSG00000163995	2.04322	4.12164	8.42679e-16	2.92986e-14	45.8273	47.5054	57.3339	165.448	219.665	231.848	ABLIM2
ENSG00000132746	2.34521	5.08136	8.75535e-16	3.03876e-14	42.63	63.3406	36.7525	178.817	305.761	248.541	ALDH3B2
ENSG00000007402	-1.3118	0.402818	8.83085e-16	3.05961e-14	1105.18	1008.5	1161.38	489.659	362.085	467.406	CACNA2D2
ENSG00000279233	1.87815	3.67603	8.96482e-16	3.10061e-14	52.2218	69.2787	80.8554	217.255	263.92	256.888	AC122688.3
ENSG00000107798	1.02558	2.03577	9.40246e-16	3.24347e-14	3668.31	3276.88	3048.99	6576.97	7218.37	6555.74	LIPA
ENSG00000074657	-1.08189	0.472408	9.49925e-16	3.26834e-14	5371.38	4912.85	5630.48	2628.78	2207.11	2682.02	ZNF532
ENSG00000130956	1.2026	2.30155	1.02147e-15	3.50842e-14	687.409	590.849	743.87	1448.92	1487.77	1711.04	HABP4
ENSG00000164111	-1.28455	0.410498	1.06043e-15	3.63593e-14	24839.5	17907.6	22811.5	8539.78	10122.3	8248.23	ANXA5
ENSG00000172137	2.3678	5.16155	1.16716e-15	3.99495e-14	200.361	341.445	120.548	1007.73	1425.81	1002.51	CALB2
ENSG00000170921	-1.02138	0.492645	1.19406e-15	4.07297e-14	9354.1	8031.39	9589.46	4404.42	4198.58	4685.19	TANC2
ENSG00000101680	1.72078	3.29614	1.19964e-15	4.08497e-14	147.074	221.692	232.276	731.146	535.886	709.456	LAMA1
ENSG00000059145	1.18292	2.27036	1.20482e-15	4.09557e-14	456.141	459.219	532.176	1015.25	1062.92	1202.83	UNKL
ENSG00000082482	2.22078	4.66144	1.25843e-15	4.27049e-14	35.1698	25.7321	35.2824	143.722	161.731	139.109	KCNK2
ENSG00000006625	1.41277	2.66247	1.33213e-15	4.51286e-14	932.532	1225.24	921.752	2465.84	3267.62	2471.5	GGCT
ENSG00000268903	1.71605	3.28535	1.3598e-15	4.59871e-14	69.2738	63.3406	66.1545	217.255	207.596	228.139	AL627309.6
ENSG00000101400	1.44105	2.71518	1.37835e-15	4.64879e-14	448.681	652.21	548.347	1334.45	1725.94	1418.91	SNTA1
ENSG00000133134	-1.52838	0.346666	1.44399e-15	4.8576e-14	2221.02	1326.19	1850.85	627.532	596.234	647.32	BEX2
ENSG00000197943	1.72593	3.30793	1.44615e-15	4.8576e-14	180.112	249.403	152.89	548.151	630.028	758.608	PLCG2
ENSG00000171988	-1.21296	0.431384	1.45295e-15	4.87216e-14	20012.7	24074.4	20340.3	10231.9	7759.89	9802.54	JMJD1C
ENSG00000079931	1.25135	2.38065	1.51943e-15	5.08651e-14	671.423	534.436	667.425	1418.84	1371.9	1664.67	MOXD1
ENSG00000255874	2.41044	5.31635	1.55704e-15	5.20362e-14	25.578	36.6188	20.5814	162.105	126.328	159.512	LINC00346
ENSG00000145545	1.56236	2.95337	1.60744e-15	5.36299e-14	413.511	271.177	432.209	1226.65	1017.06	1046.1	SRD5A1
ENSG00000121904	-2.36393	0.194262	1.74237e-15	5.80341e-14	143.876	162.31	239.626	37.6018	26.5529	41.7327	CSMD2
ENSG00000136052	1.4943	2.81728	1.77884e-15	5.91495e-14	267.503	292.95	283.729	859.828	612.326	906.99	SLC41A2
ENSG00000138172	-1.46232	0.362909	2.01134e-15	6.67684e-14	428.432	529.488	467.491	148.736	197.94	170.64	CALHM2
ENSG00000108960	1.02072	2.02893	2.06235e-15	6.83471e-14	738.565	708.623	792.383	1479	1462.02	1598.83	MMD
ENSG00000197587	2.55451	5.87469	2.07202e-15	6.85531e-14	28.7753	51.4642	39.6927	148.736	276.794	281	DMBX1
ENSG00000134198	1.59857	3.02843	2.15462e-15	7.1167e-14	118.298	168.248	176.412	442.03	432.893	523.05	TSPAN2
ENSG00000158470	1.10952	2.15773	2.29748e-15	7.57594e-14	3197.25	3583.69	3201.88	8243.15	6550.52	6749.57	B4GALT5
ENSG00000137267	1.67898	3.20201	2.31404e-15	7.61789e-14	262.175	276.125	258.737	599.122	1031.54	922.756	TUBB2A
ENSG00000282851	4.50797	22.7528	2.39833e-15	7.88228e-14	2.1315	9.89696	1.4701	145.394	64.3707	118.706	BISPR
ENSG00000237413	-2.33584	0.198081	2.59068e-15	8.50035e-14	170.52	247.424	136.719	38.4374	41.0363	30.604	AC096531.2
ENSG00000132436	1.26726	2.40703	2.65598e-15	8.70018e-14	591.492	806.603	599.8	1545.85	1633.41	1636.85	FIGNL1
ENSG00000198455	-1.31523	0.401862	2.6902e-15	8.79774e-14	2596.17	2163.48	2452.12	991.016	782.909	1124.93	ZXDB
ENSG00000120875	-1.2341	0.425108	2.76835e-15	9.03841e-14	27735.1	34017.8	27226.2	14714	11902.9	11209.4	DUSP4
ENSG00000150051	-1.19816	0.435829	2.95393e-15	9.62844e-14	1487.79	1653.78	1342.2	734.488	625.201	595.386	MKX
ENSG00000148737	-1.08243	0.472232	3.04752e-15	9.90093e-14	2492.79	2798.86	2581.49	1329.43	1301.09	1086.9	TCF7L2
ENSG00000225177	-1.58064	0.334333	3.37237e-15	1.09205e-13	582.966	571.055	432.209	208.899	147.248	175.277	AL590617.2
ENSG00000129968	1.26359	2.40093	3.44038e-15	1.11226e-13	975.162	1028.29	1273.11	2468.35	2998.87	2389.89	ABHD17A
ENSG00000165512	-1.06734	0.477197	3.52888e-15	1.13901e-13	2483.2	2011.06	2371.27	1072.9	1132.92	1069.28	ZNF22
ENSG00000158806	-1.54004	0.343876	3.77332e-15	1.21593e-13	432.695	358.27	448.38	127.846	128.741	169.713	NPM2
ENSG00000085662	2.86314	7.27595	3.87893e-15	1.24793e-13	11.7233	15.8351	13.2309	90.2443	94.9468	113.142	AKR1B1
ENSG00000153292	-1.57745	0.335074	4.02955e-15	1.29429e-13	7480.51	11279.6	7932.65	3657.4	2441.26	2846.17	ADGRF1
ENSG00000163121	2.21985	4.65845	4.13143e-15	1.32486e-13	44.7615	56.4127	42.6329	200.543	175.41	298.621	NEURL3
ENSG00000117407	1.68775	3.22154	4.20047e-15	1.34483e-13	153.468	204.867	157.301	446.208	684.743	534.178	ARTN
ENSG00000123595	-1.00106	0.499633	4.225e-15	1.34833e-13	2183.72	1854.69	2062.55	1027.78	1028.32	991.383	RAB9A
ENSG00000164674	1.34209	2.53518	4.22018e-15	1.34833e-13	172.652	177.156	173.472	484.645	398.294	444.221	SYTL3
ENSG00000021645	1.29489	2.45358	4.32966e-15	1.37951e-13	232.334	299.878	257.267	597.451	667.846	674.215	NRXN3
ENSG00000128245	1.19793	2.2941	4.38919e-15	1.39623e-13	2409.66	2690.98	2355.1	4913.3	6712.26	5481.82	YWHAH
ENSG00000181027	-1.30429	0.404921	4.6006e-15	1.46113e-13	1050.83	952.088	1057	437.016	466.688	333.862	FKRP
ENSG00000084693	1.04104	2.0577	4.646e-15	1.47319e-13	677.818	811.551	780.623	1559.22	1573.86	1536.69	AGBL5
ENSG00000171608	1.27053	2.4125	4.66736e-15	1.4776e-13	345.303	322.641	355.764	769.583	744.286	954.287	PIK3CD
ENSG00000177508	2.89402	7.43339	4.69519e-15	1.48404e-13	15.9863	11.8764	17.6412	141.216	100.579	91.8119	IRX3
ENSG00000155368	1.46845	2.76724	4.90044e-15	1.54645e-13	1720.12	2061.54	1290.75	4212.24	5403.12	4432.94	DBI
ENSG00000198046	5.05689	33.2871	4.98736e-15	1.57137e-13	0	3.95879	7.35049	64.3408	96.5561	190.116	ZNF667
ENSG00000106268	1.91254	3.76472	5.17961e-15	1.62936e-13	174.783	339.466	244.036	794.651	1187.64	875.459	NUDT1
ENSG00000071282	1.6628	3.1663	5.23579e-15	1.64442e-13	85.2601	90.0624	102.907	246.501	300.933	330.152	LMCD1
ENSG00000213190	1.7867	3.45026	5.28326e-15	1.6567e-13	427.366	650.231	405.747	1314.39	2156.42	1655.4	MLLT11
ENSG00000139865	-1.63203	0.322635	5.36171e-15	1.67865e-13	267.503	244.455	321.952	99.4358	86.0958	82.538	TTC6
ENSG00000166828	-1.70385	0.306965	5.48606e-15	1.71487e-13	2336.13	3069.05	1581.83	772.09	658.191	715.947	SCNN1G
ENSG00000169100	-1.05321	0.481895	5.63426e-15	1.75842e-13	40360	32153.3	37430.2	18496.7	18212.1	16271.1	SLC25A6
ENSG00000261655	2.71625	6.57164	5.69283e-15	1.77391e-13	14.9205	17.8145	22.0515	109.463	98.1653	148.383	AC100803.2
ENSG00000150768	1.01004	2.01397	5.79295e-15	1.80227e-13	1627.4	1751.76	1452.46	3094.21	3397.16	3246.8	DLAT
ENSG00000139998	1.08465	2.12086	5.88279e-15	1.82735e-13	1139.29	1262.85	1159.91	2551.91	2780.81	2222.96	RAB15
ENSG00000132475	-1.03299	0.488696	5.93526e-15	1.84077e-13	54346.9	66332.4	55902	28087.7	30979.2	27228.3	H3F3B
ENSG00000160233	1.23668	2.35656	6.01744e-15	1.86334e-13	227.005	268.208	282.259	583.246	615.545	629.7	LRRC3
ENSG00000023608	-1.49712	0.354259	6.08976e-15	1.87986e-13	9058.88	12741.4	7501.91	3501.98	3178.3	3702.15	SNAPC1
ENSG00000101307	1.2684	2.40894	6.08714e-15	1.87986e-13	673.555	552.251	565.988	1587.63	1216.61	1514.43	SIRPB1
ENSG00000180914	-1.12283	0.459194	6.46347e-15	1.99212e-13	3672.58	3304.6	3811.97	1414.66	1730.77	1808.42	OXTR
ENSG00000135454	1.45269	2.73718	6.77782e-15	2.08576e-13	248.32	332.538	258.737	664.298	891.534	746.551	B4GALNT1
ENSG00000162929	1.60855	3.04945	6.95234e-15	2.13615e-13	176.915	211.795	186.703	442.03	684.743	629.7	KIAA1841
ENSG00000173918	-1.0965	0.467651	7.14705e-15	2.19257e-13	4155.36	3650.99	4504.38	1808.23	2129.06	1817.69	C1QTNF1
ENSG00000170837	-1.23349	0.425288	7.26534e-15	2.22542e-13	1256.52	1128.25	1478.92	520.576	606.694	513.776	GPR27
ENSG00000006715	1.15275	2.22337	7.37576e-15	2.25575e-13	1731.85	1498.4	1814.1	4263.21	3352.11	3594.58	VPS41
ENSG00000181019	1.60429	3.04045	7.54102e-15	2.30274e-13	1228.81	1678.53	977.616	4061.83	4497.9	3263.5	NQO1
ENSG00000143198	1.14672	2.2141	7.72003e-15	2.35378e-13	1879.98	1555.8	1739.13	3550.44	4382.84	3522.24	MGST3
ENSG00000206527	-1.08479	0.47146	7.7913e-15	2.37186e-13	12191.1	9797.99	11080.1	5677.03	4699.87	5213.8	HACD2
ENSG00000185634	-1.1972	0.436122	7.87685e-15	2.39422e-13	1301.28	1366.77	1105.51	617.505	516.575	512.848	SHC4
ENSG00000142619	2.41864	5.34666	9.06224e-15	2.75031e-13	150.271	95.0109	167.591	1144.77	498.068	556.436	PADI3
ENSG00000177917	1.00291	2.00404	9.09233e-15	2.75523e-13	837.68	975.841	883.529	1811.57	1868.36	1726.81	ARL6IP6
ENSG00000265763	2.04885	4.13777	9.20221e-15	2.78427e-13	37.3013	60.3715	52.9236	178.817	198.745	245.759	ZNF488
ENSG00000184634	-1.08543	0.471252	9.55572e-15	2.88682e-13	3768.49	4446.71	4219.18	1884.27	1776.63	2199.78	MED12
ENSG00000261780	-1.58288	0.333815	9.60485e-15	2.89724e-13	6011.9	4427.9	4760.18	1226.65	2093.66	1753.7	LINC02582
ENSG00000101084	1.11596	2.16739	9.67985e-15	2.91543e-13	1926.88	1686.44	1737.66	3717.56	4431.92	3448.05	C20orf24
ENSG00000165025	1.15224	2.22259	1.02226e-14	3.07424e-13	815.299	889.737	829.136	1702.94	2182.17	1748.14	SYK
ENSG00000168461	1.55855	2.94557	1.10865e-14	3.31892e-13	348.501	289.981	371.935	1268.43	864.981	837.436	RAB31
ENSG00000258667	-1.57778	0.334998	1.12652e-14	3.36734e-13	452.944	344.414	373.405	121.997	114.258	156.729	HIF1A-AS2
ENSG00000165272	1.69381	3.2351	1.19241e-14	3.55892e-13	139.613	156.372	188.173	650.093	408.754	501.72	AQP3
ENSG00000106948	-1.14863	0.451054	1.23615e-14	3.67435e-13	2246.6	1956.63	2024.33	964.277	800.611	1045.17	AKNA
ENSG00000257093	1.26892	2.40981	1.23665e-14	3.67435e-13	1348.17	1215.35	1525.96	3768.53	2711.62	3368.29	KIAA1147
ENSG00000183230	-1.22834	0.426808	1.30166e-14	3.85595e-13	1293.82	1024.34	1121.69	514.727	427.261	526.759	CTNNA3
ENSG00000185585	1.36273	2.57171	1.30581e-14	3.86247e-13	263.24	241.486	333.712	639.23	774.058	733.568	OLFML2A
ENSG00000125798	1.33987	2.53128	1.51783e-14	4.4829e-13	1201.1	857.077	1212.83	3122.62	2471.03	2679.24	FOXA2
ENSG00000151458	-1.18806	0.438892	1.62184e-14	4.78297e-13	2877.53	3839.03	3287.14	1555.04	1297.87	1538.55	ANKRD50
ENSG00000183688	1.40515	2.64845	1.70673e-14	5.02585e-13	142.811	163.3	157.301	435.345	437.721	353.337	RFLNB
ENSG00000153879	-1.03618	0.487617	1.74896e-14	5.14257e-13	7830.07	7344.54	7723.9	4113.64	3212.9	3839.41	CEBPG
ENSG00000158292	-1.29946	0.406279	1.77708e-14	5.2175e-13	10639.4	7244.58	10800.8	3772.71	3890.41	3989.65	GPR153
ENSG00000163788	-1.62104	0.325101	1.78915e-14	5.24519e-13	4236.36	7141.65	4091.29	1617.71	1580.3	1832.53	SNRK
ENSG00000171236	1.84374	3.5894	1.97095e-14	5.7611e-13	116.167	159.341	130.839	645.08	374.155	441.439	LRG1
ENSG00000168297	-1.23718	0.424202	1.97476e-14	5.76373e-13	2313.75	2851.32	2040.5	1102.99	932.571	1022.91	PXK
ENSG00000167103	-1.69869	0.308067	2.01251e-14	5.86529e-13	425.235	498.807	294.02	123.668	123.914	128.908	PIP5KL1
ENSG00000149485	1.29909	2.46074	2.08876e-14	6.07856e-13	7315.31	5829.31	6440.5	18596.2	12715.6	16882.3	FADS1
ENSG00000144115	-1.23541	0.424722	2.09608e-14	6.09092e-13	852.601	894.686	889.41	349.279	328.291	443.294	THNSL2
ENSG00000153162	-1.36382	0.388553	2.19745e-14	6.37613e-13	1062.55	746.231	948.214	381.031	315.417	374.667	BMP6
ENSG00000075643	-1.1441	0.452471	2.21326e-14	6.41262e-13	1289.56	1510.28	1281.93	692.709	588.992	565.71	MOCOS
ENSG00000136068	-1.3515	0.391886	2.27995e-14	6.59557e-13	70333.2	97395	69100.5	27816.1	28647.4	36348.2	FLNB
ENSG00000183580	4.21236	18.5373	2.28306e-14	6.59557e-13	5.32875	2.96909	7.35049	141.216	68.3939	69.5545	FBXL7
ENSG00000203875	-1.82722	0.281808	2.33879e-14	6.74673e-13	4026.41	2034.82	3931.04	816.377	901.19	1098.03	SNHG5
ENSG00000103381	2.11388	4.32855	2.53533e-14	7.29248e-13	69.2738	70.2684	33.8123	206.392	283.231	272.654	CPPED1
ENSG00000138100	2.82047	7.0639	2.56281e-14	7.36082e-13	12.789	18.8042	13.2309	108.627	82.8773	128.908	TRIM54
ENSG00000119950	-1.01179	0.495931	2.5846e-14	7.41268e-13	2295.63	2402.98	2119.88	1237.52	1044.41	1100.82	MXI1
ENSG00000164683	-1.58857	0.332502	2.61851e-14	7.49907e-13	5734.81	3517.38	5845.11	1963.65	1425.01	1630.36	HEY1
ENSG00000135643	2.12981	4.37661	2.63833e-14	7.54492e-13	35.1698	56.4127	39.6927	161.27	234.148	182.696	KCNMB4
ENSG00000101265	2.2013	4.59895	2.64744e-14	7.56007e-13	128.956	349.363	233.746	864.006	1129.71	1284.44	RASSF2
ENSG00000168283	-1.20137	0.434862	2.67981e-14	7.6415e-13	7957.96	8210.52	6383.17	3266.34	3711.78	2829.48	BMI1
ENSG00000138131	-2.15797	0.224071	2.8056e-14	7.9887e-13	4639.21	2664.26	5192.39	1138.92	546.346	1114.73	LOXL4
ENSG00000101144	1.16415	2.241	2.88769e-14	8.21064e-13	290.95	348.373	313.131	760.392	704.859	670.505	BMP7
ENSG00000127528	2.0843	4.2407	3.06479e-14	8.70172e-13	125.759	235.548	174.942	515.562	1011.42	749.334	KLF2
ENSG00000183508	1.40012	2.63923	3.09126e-14	8.76433e-13	266.438	337.486	336.653	991.852	751.528	736.35	FAM46C
ENSG00000188039	2.0636	4.18027	3.46725e-14	9.80229e-13	365.553	282.063	242.566	1318.57	727.389	1681.36	NWD1
ENSG00000156508	-1.53416	0.345279	3.47927e-14	9.82225e-13	687147	367700	567751	184158	190512	185580	EEF1A1
ENSG00000068615	2.61555	6.12858	3.73286e-14	1.05232e-12	23.4465	18.8042	11.7608	96.0935	129.546	112.215	REEP1
ENSG00000102924	2.29495	4.90737	4.01955e-14	1.13153e-12	22.3808	39.5879	39.6927	160.434	199.549	135.399	CBLN1
ENSG00000131067	1.92103	3.78694	4.06638e-14	1.14147e-12	283.49	565.117	446.91	1701.27	1190.05	2016.15	GGT7
ENSG00000187720	-1.46327	0.362671	4.06474e-14	1.14147e-12	10066	11546.8	11901.9	4955.08	2889.44	4310.52	THSD4
ENSG00000164976	1.05952	2.08424	4.10725e-14	1.15131e-12	545.664	524.539	511.594	997.701	1193.27	1107.31	MYORG
ENSG00000145362	-1.54621	0.342408	4.48341e-14	1.25498e-12	1780.87	2403.97	1737.66	791.309	499.678	738.205	ANK2
ENSG00000108244	2.60117	6.0678	4.59365e-14	1.28402e-12	35.1698	25.7321	26.4618	200.543	106.212	225.357	KRT23
ENSG00000153930	-2.16815	0.222496	4.61415e-14	1.28793e-12	690.607	1267.8	557.167	150.407	172.996	237.413	ANKFN1
ENSG00000222047	-1.22751	0.427055	4.77797e-14	1.33178e-12	3548.95	2784.02	2921.09	1113.85	1498.23	1340.08	C10orf55
ENSG00000109686	-1.28175	0.411296	4.88276e-14	1.35908e-12	3834.57	5022.71	3582.63	1749.74	1479.72	1889.1	SH3D19
ENSG00000187994	-2.06992	0.238172	4.91188e-14	1.36527e-12	257.912	412.703	230.806	87.7375	57.129	70.4819	RINL
ENSG00000106603	1.04888	2.06892	5.01668e-14	1.39245e-12	1922.61	2390.12	1919.95	4437.85	4417.44	4045.29	COA1
ENSG00000256417	-1.90605	0.266821	5.22343e-14	1.4478e-12	164.126	163.3	135.249	45.9577	36.2085	41.7327	AC006206.2
ENSG00000101882	-1.01853	0.493618	5.27455e-14	1.45993e-12	2570.59	2067.48	2211.03	1123.04	1106.37	1151.82	NKAP
ENSG00000204060	1.42571	2.68646	5.57857e-14	1.54193e-12	96.9833	104.908	110.257	270.733	277.599	288.419	FOXO6
ENSG00000175305	1.40058	2.64008	5.59774e-14	1.54507e-12	166.257	183.094	149.95	394.401	507.724	420.109	CCNE2
ENSG00000261824	-1.01304	0.495502	5.68618e-14	1.5673e-12	1006.07	1023.35	915.872	502.193	464.274	494.301	LINC00662
ENSG00000204262	-1.75882	0.295489	5.71409e-14	1.5728e-12	3028.86	3505.5	2800.54	1234.17	581.75	943.159	COL5A2
ENSG00000127152	-1.4719	0.360508	5.83603e-14	1.6011e-12	631.99	543.343	717.408	187.173	275.989	217.937	BCL11B
ENSG00000130222	2.51466	5.71462	5.84213e-14	1.6011e-12	26.6438	13.8557	32.3422	115.312	134.374	157.657	GADD45G
ENSG00000157470	2.10036	4.28816	5.89203e-14	1.6106e-12	91.6546	189.032	94.0863	449.55	666.237	500.792	FAM81A
ENSG00000143630	1.36268	2.57162	6.13939e-14	1.6759e-12	211.019	191.011	266.088	552.329	527.84	629.7	HCN3
ENSG00000106823	-1.99284	0.251244	6.37574e-14	1.73802e-12	1045.5	793.737	934.983	353.457	163.341	179.914	ECM2
ENSG00000100100	1.49738	2.8233	6.45681e-14	1.75771e-12	232.334	297.899	195.523	679.339	589.797	789.212	PIK3IP1
ENSG00000169220	1.46502	2.76068	7.07654e-14	1.92113e-12	408.183	559.178	407.217	1021.1	1495.01	1284.44	RGS14
ENSG00000143776	-1.05843	0.480153	7.14818e-14	1.93793e-12	11872.5	12755.2	12938.3	6602.04	5057.12	6378.61	CDC42BPA
ENSG00000125148	1.48617	2.80144	7.3113e-14	1.97944e-12	3358.18	2079.35	3172.47	6968.03	7681.84	9464.97	MT2A
ENSG00000160753	1.24577	2.37145	7.3343e-14	1.98296e-12	1043.37	1144.09	1118.75	2180.07	3187.96	2471.5	RUSC1
ENSG00000084710	2.13786	4.4011	7.52641e-14	2.03213e-12	58.6163	93.0315	57.3339	229.789	282.427	414.545	EFR3B
ENSG00000126010	-2.1927	0.218742	7.73872e-14	2.08378e-12	1002.87	2219.89	1049.65	352.621	222.079	360.756	GRPR
ENSG00000137561	3.29568	9.81969	7.93506e-14	2.13374e-12	4.263	8.90727	11.7608	75.2036	82.8773	79.7558	TTPA
ENSG00000147403	-1.39148	0.381174	8.26282e-14	2.21887e-12	101344	58978	84369	31236.2	31032.3	31000.9	RPL10
ENSG00000158458	-1.62524	0.324156	8.32078e-14	2.23132e-12	485.982	473.075	505.714	194.694	170.582	108.505	NRG2
ENSG00000171206	-1.11719	0.460991	8.33172e-14	2.23132e-12	9175.05	8688.54	8169.34	3547.94	4755.39	3697.52	TRIM8
ENSG00000237686	2.17386	4.5123	8.3811e-14	2.24152e-12	65.0108	96.0006	35.2824	289.116	268.748	342.208	AL109615.3
ENSG00000107537	1.06963	2.09889	8.40465e-14	2.24479e-12	345.303	374.105	346.943	785.46	701.641	753.043	PHYH
ENSG00000157111	-1.81887	0.283443	8.68842e-14	2.31746e-12	913.348	489.9	805.614	164.612	235.758	225.357	TMEM171
ENSG00000120162	1.53557	2.89904	8.9788e-14	2.39169e-12	139.613	180.125	173.472	377.689	545.542	505.429	MOB3B
ENSG00000197937	2.50651	5.68244	9.08485e-14	2.41669e-12	23.4465	18.8042	14.701	91.9155	118.281	117.779	ZNF347
ENSG00000133103	1.16403	2.24082	9.18572e-14	2.44025e-12	1024.19	1023.35	1039.36	2590.35	1873.99	2452.95	COG6
ENSG00000152749	1.04783	2.06742	9.48322e-14	2.51591e-12	845.14	777.901	933.513	1819.09	1594.78	1865.91	GPR180
ENSG00000130054	-1.31328	0.402405	9.90985e-14	2.62558e-12	1045.5	881.819	1015.84	312.513	424.847	447.003	FAM155B
ENSG00000155975	-1.16679	0.445413	1.02367e-13	2.70856e-12	946.387	835.304	787.973	421.14	339.556	384.868	VPS37A
ENSG00000184307	1.4555	2.74252	1.0269e-13	2.71348e-12	260.043	386.971	386.636	955.085	811.071	1065.57	ZDHHC23
ENSG00000175697	1.23221	2.34926	1.16466e-13	3.06931e-12	190.769	179.135	174.942	400.25	456.227	424.746	GPR156
ENSG00000196754	-1.43838	0.368981	1.20471e-13	3.17063e-12	17835.3	15784.7	11283	4787.13	6615.7	5166.51	S100A2
ENSG00000135424	1.32432	2.50415	1.24769e-13	3.27003e-12	318.659	453.281	360.174	827.239	1009.82	1001.58	ITGA7
ENSG00000158301	-1.64236	0.320332	1.24487e-13	3.27003e-12	1705.2	964.954	1805.28	467.098	460.251	505.429	GPRASP2
ENSG00000171450	2.00624	4.01735	1.24888e-13	3.27003e-12	45.8273	40.5776	33.8123	137.873	189.089	159.512	CDK5R2
ENSG00000221890	1.18752	2.27761	1.27131e-13	3.32385e-12	1086	785.819	1043.77	2369.75	2206.31	2058.81	NPTXR
ENSG00000115221	1.68712	3.22013	1.27317e-13	3.32433e-12	200.361	342.435	180.822	784.624	770.839	785.502	ITGB6
ENSG00000238178	-2.05256	0.241056	1.34377e-13	3.49945e-12	628.793	1209.41	640.963	231.46	140.811	226.284	AC078993.1
ENSG00000078804	1.07115	2.10111	1.35813e-13	3.53221e-12	596.82	589.859	638.023	1387.92	1119.25	1324.32	TP53INP2
ENSG00000142910	1.08202	2.117	1.42771e-13	3.70831e-12	2498.12	3015.6	2240.43	5263.41	5358.86	5802.7	TINAGL1
ENSG00000175061	-1.41908	0.373952	1.47818e-13	3.83437e-12	15181.6	8898.36	13789.5	4994.35	4450.43	4715.79	LRRC75A-AS1
ENSG00000149636	1.62693	3.08856	1.58383e-13	4.09769e-12	456.141	795.716	517.475	1553.37	2180.56	1737.01	DSN1
ENSG00000153714	-1.29035	0.408852	1.73303e-13	4.47786e-12	1853.34	1217.33	1634.75	661.791	618.764	642.683	LURAP1L
ENSG00000005884	-1.17841	0.441838	1.90499e-13	4.903e-12	69239.7	48348.6	66423.5	28935	26680.1	25686.9	ITGA3
ENSG00000181773	1.38468	2.61115	1.94584e-13	5.00163e-12	134.285	154.393	132.309	325.047	409.559	367.248	GPR3
ENSG00000155367	1.91388	3.7682	1.9664e-13	5.04794e-12	42.63	62.3509	42.6329	178.817	167.364	215.155	PPM1J
ENSG00000213928	1.64193	3.12083	2.01624e-13	5.1692e-12	138.548	161.321	210.224	502.193	428.87	653.812	IRF9
ENSG00000101695	-1.25257	0.419699	2.0544e-13	5.26023e-12	494.508	455.26	423.388	214.748	187.48	174.35	RNF125
ENSG00000051596	1.40619	2.65036	2.07237e-13	5.29336e-12	369.816	570.065	393.987	1128.89	1317.19	1095.25	THOC3
ENSG00000184564	-1.24131	0.422989	2.13633e-13	5.44888e-12	3868.68	4130	3626.73	2038.02	1495.81	1383.67	SLITRK6
ENSG00000157045	1.30608	2.47268	2.14902e-13	5.47421e-12	303.739	373.116	323.422	722.79	982.458	769.736	NTAN1
ENSG00000142733	1.07143	2.10152	2.20951e-13	5.61384e-12	417.774	478.023	445.44	851.472	969.584	998.802	MAP3K6
ENSG00000171451	-1.38935	0.381737	2.30894e-13	5.85896e-12	2503.45	1719.1	2809.36	838.102	972.802	871.75	DSEL
ENSG00000152952	-1.07515	0.474623	2.35968e-13	5.98006e-12	4127.65	3130.41	3235.69	1674.53	1687.32	1619.23	PLOD2
ENSG00000073910	1.75977	3.38645	2.36639e-13	5.98941e-12	99.1148	145.485	130.839	424.482	317.83	529.541	FRY
ENSG00000073578	1.01637	2.02282	2.38133e-13	6.01953e-12	2563.13	3310.53	2668.23	5748.9	5766.01	5769.31	SDHA
ENSG00000188185	2.15707	4.46007	2.40826e-13	6.07987e-12	35.1698	27.7115	32.3422	111.97	149.662	162.294	LINC00265
ENSG00000169126	-1.42143	0.373341	2.42644e-13	6.11796e-12	753.486	977.82	643.903	335.074	265.529	287.492	ARMC4
ENSG00000135899	1.69989	3.24876	2.53646e-13	6.38724e-12	83.1286	76.2066	77.9152	311.677	251.046	207.736	SP110
ENSG00000136280	1.05767	2.08156	2.55447e-13	6.42444e-12	1379.08	1154.98	1248.11	2398.16	2964.27	2509.53	CCM2
ENSG00000145703	1.68704	3.21995	2.62801e-13	6.60099e-12	69.2738	102.928	77.9152	295.801	229.321	283.782	IQGAP2
ENSG00000147162	-1.34503	0.393646	2.68133e-13	6.71789e-12	28308.5	19656.4	30090	10203.5	8859.02	11662.9	OGT
ENSG00000278175	-1.27592	0.412963	2.75948e-13	6.89627e-12	395.394	348.373	344.003	159.599	149.662	140.036	GLIDR
ENSG00000072042	1.00377	2.00523	2.97564e-13	7.40611e-12	9739.9	8254.07	7695.97	18546.9	16202.9	16770	RDH11
ENSG00000117115	1.56288	2.95443	2.97844e-13	7.40611e-12	119.364	205.857	152.89	508.042	451.4	456.277	PADI2
ENSG00000175868	-3.10186	0.116479	2.97677e-13	7.40611e-12	78.8656	103.918	74.975	13.3695	4.02317	12.9835	CALCB
ENSG00000148444	-1.32774	0.398392	3.0408e-13	7.55169e-12	1907.69	2145.66	1634.75	668.476	935.789	662.159	COMMD3
ENSG00000216775	1.47166	2.7734	3.08839e-13	7.66028e-12	91.6546	112.825	111.728	274.911	326.681	273.581	AL109918.1
ENSG00000152422	-1.24687	0.421363	3.18549e-13	7.88141e-12	773.735	889.737	676.245	299.979	373.35	313.459	XRCC4
ENSG00000196935	-1.05939	0.479836	3.1935e-13	7.89137e-12	4208.65	4822.79	4758.71	2152.49	1933.54	2531.78	SRGAP1
ENSG00000280587	2.71584	6.56976	3.34807e-13	8.26303e-12	13.8548	18.8042	8.82059	82.7239	97.3607	100.158	LINC01348
ENSG00000185340	1.58367	2.99731	3.48718e-13	8.59563e-12	1271.44	1872.51	1271.64	3722.58	5790.95	3727.19	GAS2L1
ENSG00000074410	1.13637	2.19827	3.64494e-13	8.9622e-12	929.335	1093.61	793.853	2210.99	1910.2	2080.14	CA12
ENSG00000169660	-1.13047	0.456766	3.81981e-13	9.38055e-12	1152.08	972.872	1127.57	507.206	430.479	548.089	HEXDC
ENSG00000196205	-1.54967	0.341588	3.94402e-13	9.67358e-12	3305.96	1744.83	2807.89	857.321	951.882	874.532	EEF1A1P5
ENSG00000142552	1.33066	2.51517	4.07653e-13	9.97392e-12	416.709	634.395	463.081	1380.4	1273.74	1159.24	RCN3
ENSG00000140105	-1.08149	0.472541	4.08701e-13	9.98721e-12	14627.4	11691.3	13248.5	7171.91	5671.06	5853.71	WARS
ENSG00000141404	1.10771	2.15504	4.12196e-13	1.00602e-11	693.804	865.984	861.478	1869.23	1547.31	1799.14	GNAL
ENSG00000167562	2.16256	4.4771	4.26907e-13	1.04065e-11	30.9068	42.5569	23.5216	122.833	153.685	165.076	ZNF701
ENSG00000157193	1.08663	2.12377	4.54294e-13	1.10469e-11	1423.84	1747.8	1295.16	3125.13	3002.89	3367.36	LRP8
ENSG00000249599	-3.4344	0.0925004	4.55372e-13	1.10595e-11	85.2601	159.341	63.2143	9.19155	14.4834	4.63697	BMPR1B-AS1
ENSG00000116774	1.61324	3.05938	4.64905e-13	1.12772e-11	85.2601	94.0212	86.7358	215.584	301.738	297.693	OLFML3
ENSG00000128228	1.26919	2.41026	4.73741e-13	1.14775e-11	823.825	920.418	1184.9	2084.81	2693.11	2272.11	SDF2L1
ENSG00000119013	1.0027	2.00375	4.84649e-13	1.17275e-11	836.614	865.984	770.332	1511.59	1828.13	1619.23	NDUFB3
ENSG00000136147	1.41673	2.66979	4.94274e-13	1.19458e-11	248.32	260.29	207.284	618.341	523.012	776.228	PHF11
ENSG00000180739	2.65679	6.30629	5.07842e-13	1.22438e-11	14.9205	14.8454	13.2309	76.0392	103.798	92.7393	S1PR5
ENSG00000105486	1.08489	2.12122	5.21563e-13	1.25593e-11	703.396	826.396	810.024	1499.06	1882.04	1580.28	LIG1
ENSG00000102781	1.22838	2.34304	5.24384e-13	1.2612e-11	269.635	282.063	327.832	594.108	767.621	693.69	KATNAL1
ENSG00000138821	1.26007	2.39507	5.50419e-13	1.32221e-11	531.81	775.922	552.757	1470.65	1581.11	1410.56	SLC39A8
ENSG00000173917	1.20869	2.31127	5.59388e-13	1.34213e-11	220.61	187.053	245.507	501.357	509.333	492.446	HOXB2
ENSG00000118263	1.20053	2.29823	5.74125e-13	1.37582e-11	928.269	1045.12	930.573	1768.12	2512.07	2396.38	KLF7
ENSG00000162073	1.34559	2.54133	5.88799e-13	1.40588e-11	323.988	347.383	308.721	765.405	1032.35	694.617	PAQR4
ENSG00000145425	-1.42267	0.37302	5.92587e-13	1.41322e-11	31457.8	17705.7	27142.4	10190.1	9371.57	8901.12	RPS3A
ENSG00000225614	-1.30078	0.405907	6.05884e-13	1.4432e-11	3834.57	4304.19	4485.27	2179.23	1404.89	1539.47	ZNF469
ENSG00000166206	-1.11916	0.460363	6.09992e-13	1.45124e-11	1848.01	1413.29	1586.24	818.048	679.111	734.495	GABRB3
ENSG00000164841	2.28228	4.86446	6.26406e-13	1.4885e-11	28.7753	27.7115	36.7525	109.463	146.443	193.825	TMEM74
ENSG00000166770	8.72965	424.509	6.60069e-13	1.56662e-11	0	0	1.4701	120.326	194.721	213.3	ZNF667-AS1
ENSG00000182901	-2.00912	0.248424	6.67315e-13	1.58137e-11	238.728	263.259	196.993	83.5595	47.4734	42.6601	RGS7
ENSG00000204186	-1.29957	0.406248	6.67879e-13	1.58137e-11	1195.77	1383.6	1280.46	606.642	398.294	563.855	ZDBF2
ENSG00000174951	-1.23865	0.42377	6.81077e-13	1.61048e-11	892.033	1089.66	992.317	411.113	353.234	497.083	FUT1
ENSG00000232931	-1.6605	0.316329	6.818e-13	1.61048e-11	1488.85	1056.01	1255.46	556.506	329.9	315.314	LINC00342
ENSG00000128510	-1.15715	0.448397	7.16221e-13	1.68977e-11	3056.57	3546.08	3347.42	1212.45	1511.1	1738.86	CPA4
ENSG00000153976	-1.13512	0.455297	7.92586e-13	1.8655e-11	844.075	1036.21	983.496	391.059	487.608	424.746	HS3ST3A1
ENSG00000272933	-1.31172	0.402839	8.00048e-13	1.88083e-11	1071.08	1124.3	1039.36	526.425	444.963	331.079	AL391121.1
ENSG00000134262	1.0632	2.08957	8.20187e-13	1.92588e-11	314.396	305.816	345.473	640.066	716.929	656.594	AP4B1
ENSG00000153391	1.0414	2.05823	8.55853e-13	2.00488e-11	323.988	324.62	291.08	664.298	650.144	623.208	INO80C
ENSG00000101412	1.76277	3.39348	8.70343e-13	2.03508e-11	455.076	958.026	560.108	2063.08	2637.59	2002.24	E2F1
ENSG00000169031	2.69993	6.49772	8.70797e-13	2.03508e-11	18.1178	21.7733	27.9319	141.216	88.5097	206.809	COL4A3
ENSG00000242715	1.55948	2.94748	9.24277e-13	2.14992e-11	70.3396	90.0624	66.1545	230.624	216.447	225.357	CCDC169
ENSG00000173456	1.26368	2.40108	9.41192e-13	2.1867e-11	1519.76	1958.61	1562.72	3504.49	4943.67	3659.49	RNF26
ENSG00000125845	1.73897	3.33797	9.71847e-13	2.25528e-11	235.531	424.58	254.327	872.362	904.409	1283.51	BMP2
ENSG00000231574	2.57882	5.9745	9.81308e-13	2.27191e-11	47.9588	25.7321	45.5731	294.13	124.718	289.347	LINC02015
ENSG00000274461	-2.30779	0.20197	9.81217e-13	2.27191e-11	95.9176	95.0109	82.3255	19.2187	19.3112	16.6931	AL391425.1
ENSG00000233608	2.84079	7.16412	1.04064e-12	2.40646e-11	8.52601	11.8764	22.0515	98.6002	116.672	77.901	TWIST2
ENSG00000182175	1.20969	2.31288	1.05111e-12	2.42785e-11	169.454	153.403	183.762	378.525	395.88	393.215	RGMA
ENSG00000256771	2.36769	5.16115	1.10587e-12	2.54839e-11	19.1835	21.7733	27.9319	92.7511	115.063	143.746	ZNF253
ENSG00000189212	2.01397	4.03893	1.17962e-12	2.70888e-11	55.419	117.774	54.3937	289.952	316.221	322.733	DPY19L2P1
ENSG00000269825	3.83832	14.3037	1.1936e-12	2.73782e-11	3.19725	5.93818	7.35049	50.1357	74.0263	106.65	AC022150.4
ENSG00000037280	3.95741	15.5345	1.2071e-12	2.76559e-11	6.3945	4.94848	2.9402	58.4917	57.9336	112.215	FLT4
ENSG00000049249	-1.85323	0.276772	1.23175e-12	2.81554e-11	239.794	321.651	180.822	68.5188	78.0495	59.3532	TNFRSF9
ENSG00000196517	-1.18844	0.438777	1.27146e-12	2.89963e-11	3551.08	2859.23	3284.2	1719.66	1240.75	1292.79	SLC6A9
ENSG00000139970	-1.60277	0.329244	1.30874e-12	2.98123e-11	675.686	493.859	760.041	268.226	197.94	167.858	RTN1
ENSG00000196262	1.06166	2.08733	1.34852e-12	3.06832e-11	21263.9	20800.4	18415.9	38204.3	49880.9	38161.3	PPIA
ENSG00000213694	1.42644	2.68783	1.37802e-12	3.12824e-11	290.95	188.042	202.874	572.383	684.743	577.766	S1PR3
ENSG00000162490	2.84721	7.19606	1.40522e-12	3.18635e-11	7.46026	15.8351	14.701	111.134	85.2912	75.1188	DRAXIN
ENSG00000160191	-1.45462	0.36485	1.41826e-12	3.21224e-11	1308.74	1102.52	1152.56	555.671	314.612	430.31	PDE9A
ENSG00000002746	1.90704	3.7504	1.44408e-12	3.26699e-11	57.5505	99.9593	48.5133	233.967	279.208	268.944	HECW1
ENSG00000261556	1.82392	3.54043	1.54794e-12	3.49397e-11	36.2355	46.5157	42.6329	138.709	156.904	148.383	SMG1P7
ENSG00000119915	3.23212	9.39646	1.60322e-12	3.60234e-11	4.263	9.89696	10.2907	60.1629	82.8773	83.4654	ELOVL3
ENSG00000248112	-2.23021	0.213128	1.65815e-12	3.71732e-11	124.693	96.9902	116.138	16.7119	25.7483	29.6766	AC108174.1
ENSG00000169213	1.88423	3.69155	1.66946e-12	3.73845e-11	229.136	443.384	326.362	1164.82	872.223	1653.54	RAB3B
ENSG00000248347	-1.78084	0.291014	1.70516e-12	3.8098e-11	163.06	150.434	138.189	36.7662	45.0595	50.0792	AC120036.1
ENSG00000168079	-1.57773	0.335009	1.70753e-12	3.8108e-11	792.919	690.808	670.365	281.596	281.622	157.657	SCARA5
ENSG00000163207	3.20972	9.2517	1.7634e-12	3.92252e-11	8.52601	10.8867	7.35049	57.6561	111.844	81.6106	IVL
ENSG00000188487	-2.15437	0.224632	1.84099e-12	4.08107e-11	143.876	150.434	144.07	25.9035	24.139	49.1518	INSC
ENSG00000169258	1.53899	2.9059	1.88085e-12	4.16477e-11	165.191	186.063	142.6	373.511	597.843	468.334	GPRIN1
ENSG00000163697	-1.05415	0.481582	1.91346e-12	4.23225e-11	3637.41	4414.05	3529.71	1999.58	1630.19	1949.38	APBB2
ENSG00000138622	-1.69739	0.308344	2.0108e-12	4.44258e-11	409.248	233.568	357.234	105.285	92.5329	110.36	HCN4
ENSG00000168496	1.28867	2.44304	2.02382e-12	4.46639e-11	1141.42	1496.42	1246.64	2819.3	3945.92	2726.54	FEN1
ENSG00000169857	-1.41239	0.37569	2.113e-12	4.65282e-11	784.393	495.838	704.177	268.226	251.046	225.357	AVEN
ENSG00000062282	1.16914	2.24878	2.11962e-12	4.65706e-11	686.344	680.911	692.417	1488.2	1860.31	1281.66	DGAT2
ENSG00000138061	1.44793	2.72815	2.15268e-12	4.72446e-11	3023.54	4873.27	3907.52	10007.9	8833.27	13365.6	CYP1B1
ENSG00000077454	1.14869	2.21713	2.17648e-12	4.77141e-11	407.117	435.466	458.671	806.349	988.09	1088.76	LRCH4
ENSG00000137809	3.01798	8.1003	2.18596e-12	4.78541e-11	14.9205	11.8764	36.7525	229.789	94.1422	174.35	ITGA11
ENSG00000154153	1.6003	3.03207	2.21139e-12	4.8319e-11	76.7341	71.2581	80.8554	213.077	275.185	203.099	RETREG1
ENSG00000250067	-1.65134	0.318344	2.2843e-12	4.97476e-11	1758.49	962.975	1980.22	484.645	477.953	533.251	YJEFN3
ENSG00000198618	1.21784	2.32598	2.3444e-12	5.08887e-11	1568.79	1375.68	1115.81	3030.7	3678.79	2741.37	PPIAP22
ENSG00000176532	1.06413	2.0909	2.36652e-12	5.13126e-11	756.683	589.859	590.98	1361.18	1405.7	1287.22	PRR15
ENSG00000273706	-1.24417	0.42215	2.41402e-12	5.22852e-11	690.607	810.561	798.264	284.102	392.661	293.056	LHX1
ENSG00000010810	-1.26233	0.416871	2.44277e-12	5.28503e-11	1990.82	3022.53	2089.01	1016.92	1014.64	930.175	FYN
ENSG00000138376	1.82712	3.54828	2.47975e-12	5.35917e-11	130.022	287.012	169.061	595.779	792.564	697.4	BARD1
ENSG00000122694	1.31663	2.49084	2.50843e-12	5.41525e-11	385.802	309.775	382.226	775.432	1098.33	806.832	GLIPR2
ENSG00000174567	-1.17715	0.442226	2.57686e-12	5.55692e-11	537.138	630.437	543.937	251.514	222.884	283.782	GOLT1A
ENSG00000174444	-1.03999	0.486331	2.63049e-12	5.66642e-11	73502.7	52478.7	63239.2	30358	31894.9	29770.2	RPL4
ENSG00000184702	1.13955	2.20312	2.67124e-12	5.74795e-11	547.796	720.499	714.468	1307.71	1605.24	1452.3	2005-09-01
ENSG00000179542	4.22965	18.7609	2.87176e-12	6.14606e-11	0	2.96909	8.82059	64.3408	63.5661	70.4819	SLITRK4
ENSG00000134853	-1.4896	0.356112	2.89924e-12	6.19818e-11	874.981	834.314	771.802	392.73	274.38	216.083	PDGFRA
ENSG00000214226	-1.14673	0.451649	2.98544e-12	6.37559e-11	1019.92	1050.07	1148.15	559.849	399.903	493.373	C17orf67
ENSG00000005249	1.36641	2.57829	3.01571e-12	6.4333e-11	125.759	144.496	101.437	336.745	312.198	316.241	PRKAR2B
ENSG00000114405	1.30552	2.47172	3.02764e-12	6.4518e-11	192.901	154.393	195.523	406.099	509.333	421.964	C3orf14
ENSG00000188153	-1.32922	0.397984	3.06602e-12	6.52657e-11	8320.32	7251.51	8095.83	4036.76	2359.19	3023.3	COL4A5
ENSG00000213853	1.10436	2.15003	3.22731e-12	6.86254e-11	1917.29	2748.39	2203.68	4874.86	5230.12	4667.57	EMP2
ENSG00000119411	1.50759	2.84335	3.32275e-12	7.05791e-11	385.802	639.344	423.388	1127.22	1616.51	1380.89	BSPRY
ENSG00000182648	1.47621	2.78217	3.36255e-12	7.13481e-11	115.101	91.0521	85.2657	260.706	303.347	249.469	LINC01006
ENSG00000186448	-1.00372	0.498713	3.40644e-12	7.21248e-11	1789.4	1427.14	1777.35	863.17	799.806	826.307	ZNF197
ENSG00000101457	-1.12753	0.457697	3.41604e-12	7.22509e-11	8597.41	8544.05	7131.45	3223.73	4456.06	3430.43	DNTTIP1
ENSG00000197016	3.62842	12.367	3.43023e-12	7.24736e-11	8.52601	10.8867	2.9402	50.1357	97.3607	140.964	ZNF470
ENSG00000189369	-1.38909	0.381807	3.43699e-12	7.25392e-11	2062.23	1225.24	1997.86	661.791	691.985	663.086	GSPT2
ENSG00000168769	-1.0008	0.499722	3.54727e-12	7.47075e-11	1147.81	1130.23	1231.94	644.244	515.77	593.532	TET2
ENSG00000033170	-1.15992	0.447537	3.60089e-12	7.56761e-11	14639.2	20624.3	14230.6	7517.85	7716.44	6917.43	FUT8
ENSG00000188060	2.09165	4.26235	3.72403e-12	7.80983e-11	25.578	37.6085	29.402	113.641	124.718	158.584	RAB42
ENSG00000188897	4.80243	27.9046	3.78105e-12	7.92103e-11	9.59176	9.89696	19.1113	265.719	164.145	632.482	AC099489.1
ENSG00000169083	-1.14231	0.453033	3.80518e-12	7.96315e-11	579.768	692.787	633.613	269.062	267.138	328.297	AR
ENSG00000197712	1.04158	2.05848	3.99836e-12	8.3586e-11	1140.35	1254.94	1242.23	2617.08	2090.44	2780.32	FAM114A1
ENSG00000026025	-1.01454	0.494987	4.04847e-12	8.45443e-11	17665.9	14667.3	14761.3	8135.36	8476.82	6698.56	VIM
ENSG00000157851	3.38832	10.4709	4.16797e-12	8.69482e-11	6.3945	22.763	7.35049	69.3544	184.261	139.109	DPYSL5
ENSG00000137103	1.43455	2.70297	4.24734e-12	8.85109e-11	231.268	342.435	326.362	839.773	647.73	944.086	TMEM8B
ENSG00000182492	-2.02857	0.245097	4.40765e-12	9.1755e-11	519.021	797.695	414.568	197.2	93.3375	134.472	BGN
ENSG00000149633	3.18858	9.11715	4.42666e-12	9.19575e-11	7.46026	8.90727	11.7608	53.4781	87.7051	111.287	KIAA1755
ENSG00000140534	1.88307	3.68859	4.45319e-12	9.24119e-11	264.306	618.56	302.84	1266.76	1604.44	1511.65	TICRR
ENSG00000164010	-1.11325	0.462251	4.69396e-12	9.73064e-11	659.7	671.014	555.697	319.197	284.84	268.944	ERMAP
ENSG00000073282	-2.36069	0.194698	4.70478e-12	9.74288e-11	394.328	845.201	527.766	182.16	68.3939	93.6667	TP63
ENSG00000244405	-1.07015	0.47627	4.80956e-12	9.94947e-11	5037.8	5601.68	4420.59	2772.51	2144.35	2257.27	ETV5
ENSG00000023909	1.15284	2.22351	5.30366e-12	1.09595e-10	999.674	1205.45	835.016	2489.24	2222.4	2056.96	GCLM
ENSG00000205325	4.45495	21.9318	5.32885e-12	1.09893e-10	2.1315	5.93818	1.4701	57.6561	49.8873	114.069	AC005863.1
ENSG00000156042	-1.72031	0.303483	5.41674e-12	1.11589e-10	1157.41	892.706	1317.21	480.467	235.758	305.112	CFAP70
ENSG00000253598	-1.58692	0.332882	5.51637e-12	1.13406e-10	201.427	248.414	239.626	88.5731	59.5429	81.6106	SLC10A5
ENSG00000106009	1.00199	2.00276	5.54916e-12	1.13844e-10	1505.91	1492.46	1649.45	2849.38	3605.56	2848.95	BRAT1
ENSG00000237945	-1.07745	0.473866	5.61059e-12	1.14985e-10	983.688	1146.07	1077.58	580.739	444.963	494.301	LINC00649
ENSG00000122133	4.94907	30.8901	5.7102e-12	1.16785e-10	4.263	1.97939	0	69.3544	45.0595	94.5941	PAEP
ENSG00000164626	1.48333	2.79594	5.71798e-12	1.16824e-10	117.233	169.238	119.078	390.223	322.658	426.601	KCNK5
ENSG00000078053	3.98732	15.86	5.87468e-12	1.19902e-10	2.1315	6.92787	4.4103	43.451	77.2449	95.5215	AMPH
ENSG00000180537	-1.19474	0.436865	6.01068e-12	1.22551e-10	2355.31	2299.06	1742.07	833.924	1093.5	868.04	RNF182
ENSG00000273143	-1.93896	0.260805	6.3496e-12	1.29063e-10	147.074	109.856	111.728	30.917	33.7946	31.5314	AL355512.1
ENSG00000105281	-1.10725	0.464178	6.38045e-12	1.29557e-10	16780.2	18054	15721.2	9590.96	7084.8	6791.3	SLC1A5
ENSG00000100918	1.30188	2.46551	6.58151e-12	1.3323e-10	187.572	253.362	236.686	485.481	542.323	642.683	REC8
ENSG00000101928	-1.23822	0.423897	7.11211e-12	1.43678e-10	2780.54	1741.87	2228.67	996.03	964.756	900.499	MOSPD1
ENSG00000137033	-4.06199	0.0598714	7.15557e-12	1.44408e-10	1181.92	1936.84	599.8	114.477	57.129	51.0066	IL33
ENSG00000236993	-1.98805	0.25208	7.40039e-12	1.49197e-10	103.378	97.9799	110.257	27.5746	25.7483	25.0396	GAPDHP21
ENSG00000100167	1.77983	3.43385	7.45017e-12	1.50048e-10	56.4848	93.0315	49.9834	214.748	226.102	252.251	2003-09-01
ENSG00000204642	1.28795	2.44181	7.79546e-12	1.56684e-10	185.441	237.527	216.105	548.151	433.698	579.621	HLA-F
ENSG00000115041	1.35143	2.55164	7.83594e-12	1.57338e-10	197.164	260.29	219.045	493.001	696.813	537.888	KCNIP3
ENSG00000100065	1.02817	2.03944	7.94402e-12	1.59347e-10	1180.85	1057	1224.59	2022.98	2664.95	2369.49	CARD10
ENSG00000174748	-1.02787	0.490434	8.12427e-12	1.62633e-10	52600.1	37356.1	45379	23125.1	22004.3	21242.9	RPL15
ENSG00000184979	1.68182	3.20833	8.29318e-12	1.65847e-10	146.008	268.208	141.129	675.161	560.83	554.581	USP18
ENSG00000102962	4.55326	23.4784	8.74357e-12	1.74151e-10	0	4.94848	2.9402	69.3544	49.0827	68.6271	CCL22
ENSG00000167995	-1.66002	0.316435	9.00837e-12	1.79065e-10	843.009	520.58	736.52	253.185	152.88	258.743	BEST1
ENSG00000103742	-1.6102	0.327552	9.63754e-12	1.91188e-10	2028.12	1396.46	1990.51	484.645	464.274	825.38	IGDCC4
ENSG00000136122	1.59084	3.01224	9.72541e-12	1.92738e-10	134.285	242.476	152.89	465.427	603.475	532.324	BORA
ENSG00000046653	-1.24919	0.420683	9.76799e-12	1.93389e-10	1191.51	1097.57	1308.39	619.176	494.85	397.852	GPM6B
ENSG00000135744	2.28769	4.88272	1.01763e-11	2.01271e-10	25.578	20.7836	23.5216	144.558	88.5097	107.578	AGT
ENSG00000142541	-1.17696	0.442283	1.09322e-11	2.15577e-10	219405	143438	207060	90093.9	84027.9	77935.3	RPL13A
ENSG00000106333	1.42597	2.68696	1.09638e-11	2.15985e-10	110.838	161.321	120.548	307.499	380.592	370.957	PCOLCE
ENSG00000173531	-1.65793	0.316893	1.10834e-11	2.18123e-10	1311.94	898.644	1589.18	445.372	280.817	477.607	MST1
ENSG00000117114	-1.04731	0.483871	1.15917e-11	2.27675e-10	3381.63	2928.51	3507.66	1860.04	1425.81	1463.43	ADGRL2
ENSG00000103544	-1.38301	0.383418	1.21339e-11	2.37618e-10	321.857	433.487	329.302	151.243	119.086	146.528	VPS35L
ENSG00000083750	-1.22661	0.427321	1.24094e-11	2.42774e-10	1681.75	1112.42	1567.13	659.285	565.658	638.046	RRAGB
ENSG00000131015	1.14088	2.20515	1.3339e-11	2.59934e-10	839.812	704.664	848.247	1613.53	1544.9	2115.38	ULBP2
ENSG00000170500	-1.67351	0.313489	1.42668e-11	2.76882e-10	1368.42	785.819	1562.72	335.909	347.602	481.317	LONRF2
ENSG00000198682	1.37017	2.585	1.42786e-11	2.76882e-10	419.906	665.076	411.628	1411.32	1169.13	1296.5	PAPSS2
ENSG00000188672	2.2422	4.73119	1.48683e-11	2.87193e-10	17.052	25.7321	23.5216	116.983	86.0958	110.36	RHCE
ENSG00000213468	-4.79898	0.0359223	1.50202e-11	2.89845e-10	42.63	46.5157	54.3937	1.67119	0.804634	2.78218	FIRRE
ENSG00000125531	1.96294	3.89857	1.52052e-11	2.92844e-10	51.156	93.0315	41.1628	219.762	284.036	228.139	FNDC11
ENSG00000130775	1.40779	2.6533	1.55026e-11	2.97993e-10	109.772	130.64	141.129	330.896	284.036	395.069	THEMIS2
ENSG00000156345	1.19309	2.28642	1.55176e-11	2.97993e-10	296.279	251.383	351.354	688.531	612.326	747.479	CDK20
ENSG00000186567	-1.37463	0.385651	1.55173e-11	2.97993e-10	881.376	715.55	926.162	335.074	242.195	395.997	CEACAM19
ENSG00000136842	1.86002	3.63013	1.61249e-11	3.09055e-10	33.0383	47.5054	39.6927	141.216	127.937	168.786	TMOD1
ENSG00000138738	-1.1879	0.438943	1.62871e-11	3.11863e-10	354.895	359.26	389.576	173.804	140.811	169.713	PRDM5
ENSG00000143036	1.00469	2.00651	1.64391e-11	3.14468e-10	289.884	333.528	302.84	591.601	638.879	629.7	SLC44A3
ENSG00000269001	3.39508	10.5201	1.73167e-11	3.30937e-10	4.263	9.89696	5.8804	49.3001	72.4171	92.7393	AC092070.2
ENSG00000184347	1.74358	3.34866	1.77646e-11	3.38844e-10	45.8273	66.3097	57.3339	212.241	152.076	204.026	SLIT3
ENSG00000145147	-1.17698	0.442276	1.78662e-11	3.40455e-10	3853.76	5208.77	4235.35	2345.52	1669.62	1866.84	SLIT2
ENSG00000131016	-1.12716	0.457817	1.81339e-11	3.45224e-10	66837.5	90265.3	62427.8	31748.4	37354.3	31403.4	AKAP12
ENSG00000196159	-1.65316	0.317942	1.87202e-11	3.56044e-10	322.923	576.993	501.304	144.558	121.5	179.914	FAT4
ENSG00000044524	-1.9994	0.250105	1.89777e-11	3.60536e-10	201.427	290.971	174.942	43.451	78.0495	45.4423	EPHA3
ENSG00000106688	1.29826	2.45932	1.89928e-11	3.60536e-10	208.887	145.485	174.942	472.111	390.247	438.657	SLC1A1
ENSG00000168993	-1.03137	0.489244	1.99638e-11	3.77882e-10	608.544	689.818	643.903	283.267	337.142	330.152	CPLX1
ENSG00000188883	2.75845	6.76668	2.02091e-11	3.81796e-10	9.59176	23.7527	8.82059	76.0392	105.407	112.215	KLRG2
ENSG00000253910	2.1644	4.48281	2.03181e-11	3.83124e-10	36.2355	54.4333	70.5647	342.594	196.331	177.132	PCDHGB2
ENSG00000146411	1.25384	2.38475	2.05481e-11	3.87094e-10	366.618	445.363	298.43	940.045	757.965	958.924	SLC2A12
ENSG00000215146	1.25077	2.37969	2.06026e-11	3.87752e-10	213.15	158.351	214.634	467.098	420.824	502.647	BX322639.1
ENSG00000178607	-1.10288	0.465587	2.18871e-11	4.09979e-10	5449.18	5748.16	5339.4	2825.15	1986.64	2888.83	ERN1
ENSG00000101104	-1.11774	0.460815	2.19906e-11	4.1153e-10	5307.44	3861.8	5686.34	2165.03	2227.23	2452.03	PABPC1L
ENSG00000143878	1.48404	2.79731	2.24975e-11	4.20619e-10	1371.62	1714.15	1650.92	2852.72	5407.14	4989.37	RHOB
ENSG00000186481	1.99629	3.98973	2.30907e-11	4.31302e-10	38.367	48.4951	70.5647	203.885	152.88	264.307	ANKRD20A5P
ENSG00000074935	-1.16407	0.446251	2.4391e-11	4.54306e-10	2241.27	2254.53	1942	1145.6	754.747	973.763	TUBE1
ENSG00000144681	1.39707	2.63366	2.68073e-11	4.9744e-10	188.638	258.311	316.071	590.766	769.23	641.756	STAC
ENSG00000170579	1.43095	2.69625	2.69528e-11	4.99673e-10	86.3258	111.836	82.3255	279.924	234.953	245.759	DLGAP1
ENSG00000275410	-1.25689	0.418446	2.70637e-11	5.01261e-10	367.684	323.631	363.114	140.38	128.741	172.495	HNF1B
ENSG00000087903	1.26981	2.4113	2.70991e-11	5.01448e-10	131.087	125.691	126.429	320.869	334.728	268.017	RFX2
ENSG00000205413	1.30561	2.47188	2.86157e-11	5.28317e-10	588.294	875.881	585.099	1828.28	1832.96	1410.56	SAMD9
ENSG00000175701	1.23555	2.35471	3.05803e-11	5.62712e-10	181.178	211.795	163.181	380.196	476.343	458.132	SMIM37
ENSG00000214193	-1.05989	0.479668	3.12209e-11	5.73967e-10	608.544	647.261	671.835	274.075	299.324	351.482	SH3D21
ENSG00000137440	1.79385	3.46739	3.13269e-11	5.75381e-10	734.302	1187.64	570.398	2393.98	2309.3	3949.77	FGFBP1
ENSG00000134294	-1.16305	0.446568	3.16722e-11	5.81185e-10	37332.2	45328.1	32575.9	20665.9	15018.5	15777.7	SLC38A2
ENSG00000137090	3.39636	10.5294	3.23458e-11	5.92449e-10	4.263	11.8764	2.9402	59.3273	61.9568	89.9571	DMRT1
ENSG00000106785	1.56366	2.95602	3.37157e-11	6.164e-10	506.232	1072.83	668.895	2401.5	2209.52	2039.34	TRIM14
ENSG00000150667	-1.89009	0.26979	3.3857e-11	6.18413e-10	331.449	312.744	245.507	88.5731	45.8641	106.65	FSIP1
ENSG00000133943	-1.1996	0.435397	3.42096e-11	6.24278e-10	357.027	408.745	413.098	197.2	156.099	159.512	DGLUCY
ENSG00000169403	1.97059	3.9193	3.47164e-11	6.32943e-10	111.904	173.197	79.3853	323.375	494.045	621.353	PTAFR
ENSG00000204291	2.50084	5.66016	3.57465e-11	6.49931e-10	13.8548	10.8867	27.9319	91.9155	87.7051	107.578	COL15A1
ENSG00000132837	-1.92713	0.262952	4.08653e-11	7.39605e-10	914.414	724.458	879.119	302.486	108.626	251.324	DMGDH
ENSG00000269981	1.39206	2.62453	4.10809e-11	7.4283e-10	85.2601	72.2478	91.1461	212.241	210.814	226.284	AL627309.7
ENSG00000115392	1.05575	2.07879	4.36635e-11	7.85943e-10	263.24	241.486	229.335	551.493	498.068	478.535	FANCL
ENSG00000266554	5.21494	37.1409	4.40929e-11	7.92952e-10	1.06575	1.97939	2.9402	85.2307	31.3807	97.3763	LINC01443
ENSG00000135245	1.10382	2.14923	4.68203e-11	8.39714e-10	462.536	421.611	326.362	813.034	903.604	893.08	HILPDA
ENSG00000132470	-1.05324	0.481885	4.80281e-11	8.60597e-10	136784	176811	120276	71457.6	66272.9	71348.1	ITGB4
ENSG00000164687	1.00229	2.00318	5.07344e-11	9.08269e-10	3191.92	4142.87	3107.79	6399.82	7412.29	7113.1	FABP5
ENSG00000144218	-1.17087	0.444154	5.10355e-11	9.12835e-10	635.187	622.519	642.433	288.28	224.493	332.007	AFF3
ENSG00000164122	-3.38261	0.0958809	5.12211e-11	9.15329e-10	85.2601	40.5776	70.5647	10.0271	3.21854	5.56436	ASB5
ENSG00000173273	-1.0128	0.495585	5.26362e-11	9.39769e-10	1583.71	1567.68	1781.76	897.429	680.72	866.185	TNKS
ENSG00000149150	-1.26513	0.416061	5.43333e-11	9.68325e-10	1844.81	2652.39	1746.48	1010.23	808.657	779.938	SLC43A1
ENSG00000172260	-1.182	0.440741	5.65413e-11	1.00587e-09	694.87	865.984	774.742	315.019	415.191	298.621	NEGR1
ENSG00000205002	1.82111	3.53352	5.74961e-11	1.02102e-09	92.7203	137.568	58.804	311.677	415.191	305.112	AARD
ENSG00000205309	1.44478	2.72222	5.74629e-11	1.02102e-09	103.378	171.217	113.198	356.799	337.946	366.32	NT5M
ENSG00000161970	-1.36201	0.389039	5.86014e-11	1.03972e-09	16403	8660.83	14157.1	5062.04	4966.2	5229.57	RPL26
ENSG00000255366	-3.0435	0.121287	5.89464e-11	1.0449e-09	103.378	45.526	122.018	12.5339	6.43707	13.9109	AC120036.4
ENSG00000280193	-1.22931	0.426522	6.11324e-11	1.08075e-09	385.802	449.322	451.32	208.063	149.662	191.043	AC132219.2
ENSG00000258813	-1.83551	0.280193	6.57202e-11	1.15979e-09	131.087	107.877	127.899	33.4238	41.0363	27.8218	AL442663.3
ENSG00000160602	1.23949	2.36116	6.73994e-11	1.18625e-09	221.676	193.98	195.523	542.301	389.443	512.848	NEK8
ENSG00000137135	1.88152	3.68463	6.83412e-11	1.20176e-09	70.3396	152.413	76.4451	317.526	448.181	344.063	ARHGEF39
ENSG00000196876	-1.08483	0.471447	6.93548e-11	1.21742e-09	1877.85	2006.11	2041.97	1001.04	730.608	1062.79	SCN8A
ENSG00000184709	2.96509	7.80875	6.9541e-11	1.21923e-09	6.3945	9.89696	7.35049	60.9985	66.7846	58.4258	LRRC26
ENSG00000215845	2.75143	6.73383	6.95806e-11	1.21923e-09	17.052	6.92787	16.1711	116.983	72.4171	76.0462	TSTD1
ENSG00000265018	-3.57617	0.0838427	7.11194e-11	1.2429e-09	42.63	47.5054	64.6844	2.50679	3.21854	7.41914	AGAP12P
ENSG00000104341	1.16104	2.23618	7.49819e-11	1.30924e-09	3491.4	4805.97	3422.39	7924.79	10312.2	7976.51	LAPTM4B
ENSG00000234147	-3.06724	0.119308	7.57493e-11	1.32148e-09	57.5505	74.2272	47.0432	4.17798	7.24171	10.2013	AL035446.1
ENSG00000176014	1.13577	2.19736	7.67436e-11	1.33647e-09	974.096	1004.54	976.146	1768.12	2702.77	2021.72	TUBB6
ENSG00000169129	2.82472	7.08476	7.76299e-11	1.34978e-09	7.46026	22.763	11.7608	68.5188	102.993	130.762	AFAP1L2
ENSG00000129353	1.28803	2.44195	7.88547e-11	1.36843e-09	2952.13	4931.66	3241.57	7951.52	9563.88	9658.8	SLC44A2
ENSG00000102057	-1.34034	0.394927	8.06977e-11	1.39796e-09	219.545	194.97	220.515	77.7104	90.119	82.538	KCND1
ENSG00000152315	2.98844	7.93618	8.22161e-11	1.42178e-09	8.52601	6.92787	7.35049	60.9985	64.3707	55.6436	KCNK13
ENSG00000224660	-1.13302	0.455959	8.36458e-11	1.44524e-09	410.314	438.436	521.885	204.721	193.112	226.284	SH3BP5-AS1
ENSG00000218672	2.5293	5.77293	8.73017e-11	1.50619e-09	18.1178	18.8042	10.2907	75.2036	123.109	79.7558	AC008060.1
ENSG00000272447	-1.08674	0.470824	8.73253e-11	1.50619e-09	743.894	629.447	718.878	369.333	336.337	278.218	AL135925.1
ENSG00000147394	-1.40618	0.377309	9.20961e-11	1.5871e-09	7458.12	8727.14	5921.56	1971.17	3528.32	2842.46	ZNF185
ENSG00000178464	-1.42781	0.371694	9.63104e-11	1.6554e-09	2289.23	1216.34	2077.25	748.693	622.787	702.964	RPL10P16
ENSG00000204386	1.18493	2.27352	1.002e-10	1.71779e-09	2244.47	1488.5	2360.98	4504.69	4341	5001.43	NEU1
ENSG00000186792	1.6547	3.14857	1.0122e-10	1.73378e-09	161.994	166.269	104.377	386.045	613.936	369.102	HYAL3
ENSG00000168389	1.12998	2.18856	1.03007e-10	1.76285e-09	211.019	258.311	186.703	482.138	477.953	482.244	MFSD2A
ENSG00000204116	-1.08674	0.470823	1.03503e-10	1.76983e-09	1042.3	773.943	1067.29	463.755	428.065	464.624	CHIC1
ENSG00000281327	-3.94517	0.0649212	1.03979e-10	1.77642e-09	41.5643	37.6085	52.9236	3.34238	2.4139	2.78218	LINC01338
ENSG00000172594	-1.38347	0.383297	1.06011e-10	1.80802e-09	653.305	410.724	665.955	243.158	215.642	203.099	SMPDL3A
ENSG00000128656	1.25445	2.38577	1.06108e-10	1.80812e-09	192.901	254.352	176.412	460.413	563.244	470.188	CHN1
ENSG00000114841	-1.43486	0.369882	1.07048e-10	1.82258e-09	984.754	939.222	1243.7	441.194	263.92	466.479	DNAH1
ENSG00000166105	-1.17237	0.443691	1.08858e-10	1.85029e-09	1042.3	743.262	1018.78	456.235	424.847	361.683	GLB1L3
ENSG00000162063	1.91809	3.77923	1.09706e-10	1.86143e-09	256.846	565.117	232.276	1136.41	1696.97	1161.1	CCNF
ENSG00000154040	1.43427	2.70246	1.10678e-10	1.87632e-09	84.1943	137.568	108.787	270.733	308.175	316.241	CABYR
ENSG00000223750	2.09125	4.26118	1.10906e-10	1.87697e-09	21.315	30.6806	23.5216	92.7511	100.579	130.762	SIRPB3P
ENSG00000112599	-1.35987	0.389618	1.11929e-10	1.89267e-09	402.854	642.313	460.141	197.2	177.019	213.3	GUCA1B
ENSG00000132530	5.66935	50.8914	1.13972e-10	1.92393e-09	2.1315	1.97939	0	114.477	28.9668	85.3202	XAF1
ENSG00000160957	1.73958	3.33939	1.18786e-10	2.00008e-09	1722.25	3927.12	1927.3	7000.62	10018.5	8290.89	RECQL4
ENSG00000237457	-1.21787	0.429917	1.20115e-10	2.02075e-09	438.024	409.734	488.073	231.46	172.996	168.786	LINC01351
ENSG00000065911	-1.09037	0.469642	1.21447e-10	2.04142e-09	14666.9	17934.3	12753.1	8218.92	6185.22	6897.95	MTHFD2
ENSG00000160886	2.65327	6.29093	1.21574e-10	2.04183e-09	11.7233	9.89696	10.2907	61.8341	65.98	73.2641	LY6K
ENSG00000223813	2.00987	4.02745	1.22658e-10	2.05828e-09	21.315	30.6806	23.5216	102.778	94.9468	108.505	AC007255.1
ENSG00000145911	1.34951	2.54825	1.25166e-10	2.09859e-09	140.679	182.104	167.591	346.772	393.466	510.066	N4BP3
ENSG00000124116	-1.375	0.385553	1.25331e-10	2.09958e-09	466.799	501.776	401.337	132.86	220.47	175.277	WFDC3
ENSG00000102996	1.17199	2.25322	1.2624e-10	2.11124e-09	552.059	405.776	651.254	1243.37	1176.37	1196.34	MMP15
ENSG00000160932	1.35431	2.55675	1.26186e-10	2.11124e-09	3759.97	6449.85	3856.07	11678.3	13530.7	10761.5	LY6E
ENSG00000152767	1.02735	2.03827	1.26536e-10	2.11441e-09	1596.49	2303.02	1756.77	3860.45	3766.49	3907.11	FARP1
ENSG00000119661	1.23459	2.35314	1.27834e-10	2.13422e-09	701.264	429.528	643.903	1511.59	1320.4	1339.16	DNAL1
ENSG00000102409	-1.02741	0.49059	1.32843e-10	2.20979e-09	2525.83	1981.37	2615.31	1261.75	1020.28	1211.18	BEX4
ENSG00000168398	1.85643	3.62112	1.32913e-10	2.20979e-09	195.032	123.712	151.42	844.787	385.42	472.043	BDKRB2
ENSG00000237187	-1.20038	0.43516	1.35164e-10	2.24345e-09	793.984	676.952	635.083	367.662	299.324	249.469	NR2F1-AS1
ENSG00000166582	-1.44046	0.368449	1.39295e-10	2.30816e-09	277.095	238.517	235.216	105.285	70.0032	102.013	CENPV
ENSG00000236345	-1.48321	0.357693	1.4115e-10	2.33499e-09	493.443	651.22	504.244	246.501	207.596	135.399	AL354719.2
ENSG00000115226	1.22382	2.33564	1.41903e-10	2.34548e-09	117.233	110.846	116.138	259.035	252.655	292.129	FNDC4
ENSG00000228903	1.81932	3.52914	1.47973e-10	2.43768e-09	49.0245	56.4127	47.0432	182.16	129.546	229.066	RASA4CP
ENSG00000152076	2.50243	5.6664	1.49511e-10	2.46096e-09	28.7753	83.1345	20.5814	199.707	272.771	291.201	CCDC74B
ENSG00000272449	1.34464	2.53966	1.50552e-10	2.47605e-09	90.5888	91.0521	73.5049	222.268	224.493	204.954	AL139246.5
ENSG00000276550	-1.15879	0.447888	1.51938e-10	2.49677e-09	5606.92	4040.93	6418.45	2359.72	2204.7	2630.09	HERC2P2
ENSG00000128266	1.09871	2.14164	1.57174e-10	2.57854e-09	185.441	195.96	182.292	364.32	442.549	401.561	GNAZ
ENSG00000152463	3.16614	8.97641	1.58253e-10	2.59408e-09	8.52601	2.96909	16.1711	68.5188	61.9568	104.795	OLAH
ENSG00000231752	2.07752	4.2208	1.6104e-10	2.63759e-09	20.2493	20.7836	24.9917	96.0935	96.5561	83.4654	EMBP1
ENSG00000206561	-1.86763	0.274023	1.64268e-10	2.68603e-09	187.572	133.609	236.686	41.7798	45.0595	65.8449	COLQ
ENSG00000173281	-1.31247	0.402631	1.65892e-10	2.71035e-09	674.62	461.199	720.348	254.857	217.251	274.508	PPP1R3B
ENSG00000206337	1.61158	3.05586	1.66049e-10	2.71068e-09	80.9971	135.588	85.2657	344.265	246.218	337.571	HCP5
ENSG00000172183	-1.42263	0.373031	1.66317e-10	2.71282e-09	2555.67	4556.56	2456.54	1181.53	1177.18	1212.1	ISG20
ENSG00000261437	1.12133	2.17548	1.67703e-10	2.73317e-09	169.454	158.351	182.292	362.648	402.317	341.281	AC108860.2
ENSG00000177706	1.47515	2.78012	1.68065e-10	2.73682e-09	1024.19	610.643	1270.17	2779.19	2920.82	2364.85	FAM20C
ENSG00000183837	-2.15564	0.224434	1.68585e-10	2.74078e-09	78.8656	72.2478	80.8554	17.5475	17.7019	16.6931	PNMA3
ENSG00000146540	1.06599	2.0936	1.70054e-10	2.7624e-09	2413.93	2739.48	2522.69	5055.35	6578.69	4436.65	C7orf50
ENSG00000226124	1.48852	2.806	1.71483e-10	2.78333e-09	52.2218	65.32	63.2143	177.146	163.341	166.003	FTCDNL1
ENSG00000174749	-1.08184	0.472427	1.79895e-10	2.91271e-09	1824.57	2282.24	1600.94	990.18	903.604	804.05	FAM241A
ENSG00000198944	2.40318	5.28968	1.82726e-10	2.95372e-09	18.1178	14.8454	23.5216	78.546	132.765	82.538	SOWAHA
ENSG00000241343	-1.11745	0.460909	1.92968e-10	3.11675e-09	9601.35	6408.28	9682.07	3665.76	4113.29	4061.05	RPL36A
ENSG00000175768	1.06392	2.09061	2.0016e-10	3.22764e-09	1047.63	1499.39	1118.75	2421.56	2784.84	2462.23	TOMM5
ENSG00000211451	1.725	3.3058	2.00885e-10	3.2367e-09	78.8656	48.4951	94.0863	258.199	193.112	273.581	GNRHR2
ENSG00000138496	1.2595	2.39413	2.08383e-10	3.35477e-09	1813.91	1894.28	1884.67	5966.15	3411.65	4011.9	PARP9
ENSG00000226530	-2.31362	0.201155	2.1625e-10	3.4786e-09	72.4711	64.3303	83.7956	13.3695	17.7019	12.9835	AL158055.1
ENSG00000130695	1.07325	2.10417	2.17977e-10	3.50355e-09	998.609	1359.84	920.282	2205.97	2300.45	2401.02	CEP85
ENSG00000149571	-1.43923	0.368764	2.21444e-10	3.55351e-09	1060.42	860.046	1039.36	446.208	236.562	408.98	KIRREL3
ENSG00000166321	-1.06949	0.476487	2.25786e-10	3.62024e-09	506.232	404.786	460.141	210.57	231.735	210.518	NUDT13
ENSG00000168634	-3.39319	0.0951802	2.49217e-10	3.97984e-09	39.4328	47.5054	66.1545	7.52036	3.21854	3.70957	WFDC13
ENSG00000221923	2.32502	5.01073	2.51181e-10	4.00476e-09	9.59176	22.763	23.5216	86.0663	99.7746	90.8845	ZNF880
ENSG00000128512	-1.14728	0.451475	2.53372e-10	4.03644e-09	2546.08	2978	2418.31	1496.55	1112	977.472	DOCK4
ENSG00000196693	-1.36021	0.389526	2.65598e-10	4.22441e-09	3164.21	1745.82	2775.55	1160.64	919.697	912.555	ZNF33B
ENSG00000112769	-1.17018	0.444367	2.67445e-10	4.25038e-09	4436.72	6549.81	4713.14	2407.35	1947.21	2623.6	LAMA4
ENSG00000095370	3.23268	9.40014	2.76253e-10	4.37632e-09	8.52601	2.96909	13.2309	66.012	52.3012	103.868	SH2D3C
ENSG00000100092	1.45379	2.73927	2.81153e-10	4.45039e-09	245.123	462.188	289.609	812.199	1041.2	882.878	SH3BP1
ENSG00000271503	4.7065	26.1094	2.82506e-10	4.46824e-09	5.32875	0	1.4701	44.2866	45.8641	89.0297	CCL5
ENSG00000220785	-1.29348	0.407965	2.86952e-10	4.53495e-09	522.218	408.745	626.262	233.131	179.433	221.647	MTMR9LP
ENSG00000117707	-1.49645	0.354424	2.89182e-10	4.5532e-09	630.924	464.168	826.196	267.39	177.019	235.558	PROX1
ENSG00000169740	-1.14434	0.452396	2.89228e-10	4.5532e-09	1265.05	877.861	1192.25	444.537	562.439	500.792	ZNF32
ENSG00000187957	1.42855	2.69176	2.8911e-10	4.5532e-09	228.071	169.238	213.164	415.291	703.25	522.122	DNER
ENSG00000183775	-2.05227	0.241105	2.89577e-10	4.55464e-09	130.022	242.476	155.83	31.7526	37.0132	59.3532	KCTD16
ENSG00000176046	-1.55407	0.340549	2.95372e-10	4.63412e-09	5283.99	4608.03	3903.11	2176.73	970.389	1551.53	NUPR1
ENSG00000235823	1.17504	2.25799	2.95566e-10	4.63412e-09	870.718	924.376	737.99	2012.11	1456.39	2257.27	OLMALINC
ENSG00000233365	9.42927	689.436	2.96446e-10	4.64424e-09	0	0	0	121.161	58.7383	260.597	AL121956.1
ENSG00000269834	2.60817	6.0973	2.97787e-10	4.66156e-09	9.59176	16.8248	16.1711	66.012	74.0263	118.706	ZNF528-AS1
ENSG00000197410	2.02917	4.08171	3.06308e-10	4.78361e-09	34.104	84.1242	44.103	233.131	172.996	262.452	DCHS2
ENSG00000115325	1.17497	2.25789	3.09038e-10	4.82245e-09	148.139	183.094	214.634	428.66	404.731	393.215	DOK1
ENSG00000137872	-1.32161	0.400088	3.14538e-10	4.90057e-09	229.136	207.836	270.498	97.7647	84.4866	100.158	SEMA6D
ENSG00000275294	-1.61652	0.326121	3.2986e-10	5.12317e-09	161.994	121.733	157.301	52.6425	41.841	49.1518	LINC02340
ENSG00000154263	-1.54135	0.343563	3.31112e-10	5.13859e-09	168.389	227.63	152.89	66.012	61.1522	62.1353	ABCA10
ENSG00000188290	1.21866	2.32731	3.41389e-10	5.28979e-09	510.495	839.263	621.852	1608.52	1630.99	1352.14	HES4
ENSG00000198353	1.34332	2.53734	3.52894e-10	5.45527e-09	76.7341	106.887	86.7358	234.802	234.148	218.865	HOXC4
ENSG00000100292	1.03297	2.04623	3.59541e-10	5.54936e-09	591.492	533.446	411.628	1052.85	1014.64	1085.05	HMOX1
ENSG00000159263	-1.02075	0.492859	3.60169e-10	5.55473e-09	2518.37	3548.06	2907.86	1506.58	1324.43	1593.26	SIM2
ENSG00000069482	1.49396	2.81662	3.7166e-10	5.70974e-09	531.81	844.211	529.236	1506.58	2388.96	1476.41	GAL
ENSG00000132329	1.41313	2.66314	3.81564e-10	5.85281e-09	350.632	451.302	314.601	918.319	1306.73	753.043	RAMP1
ENSG00000228683	-1.38087	0.383988	3.89842e-10	5.97054e-09	484.917	328.579	571.868	177.146	168.168	185.479	AC016820.1
ENSG00000108852	1.39244	2.62522	3.94262e-10	6.02428e-09	289.884	484.951	361.644	799.665	1218.22	968.198	MPP2
ENSG00000151150	-1.00728	0.497483	3.94577e-10	6.02444e-09	5391.63	7301.98	5082.13	2917.9	2915.19	3012.17	ANK3
ENSG00000148362	1.11453	2.16524	4.03266e-10	6.14291e-09	636.253	824.417	771.802	1408.81	1958.48	1465.28	PAXX
ENSG00000167523	1.12739	2.18464	4.12595e-10	6.27537e-09	200.361	173.197	192.583	376.853	471.515	386.723	SPATA33
ENSG00000167740	-1.09575	0.467892	4.13807e-10	6.28898e-09	662.897	815.51	582.159	330.06	340.36	294.911	CYB5D2
ENSG00000232811	1.54198	2.91194	4.16095e-10	6.31406e-09	50.0903	45.526	61.7442	153.75	155.294	144.673	AL360270.1
ENSG00000259439	1.84367	3.58923	4.30873e-10	6.52833e-09	53.2875	93.0315	39.6927	264.048	207.596	204.954	LINC01833
ENSG00000160961	-1.06627	0.477552	4.31945e-10	6.53956e-09	1359.9	1178.73	1587.71	665.969	560.83	742.842	ZNF333
ENSG00000163993	-1.8108	0.285032	4.3567e-10	6.58589e-09	4244.89	2558.37	2750.56	1265.93	493.241	964.489	S100P
ENSG00000172995	-2.46268	0.181409	4.39127e-10	6.63309e-09	65.0108	68.2891	54.3937	12.5339	9.65561	12.0561	ARPP21
ENSG00000147364	-1.12028	0.460003	4.5203e-10	6.8228e-09	767.341	591.838	808.554	376.853	300.933	318.096	FBXO25
ENSG00000105968	1.14332	2.20888	4.54972e-10	6.85676e-09	3052.31	4381.39	3196	7555.45	9246.85	6681.87	H2AFV
ENSG00000116962	1.22167	2.33216	4.67768e-10	7.02043e-09	467.865	754.149	530.706	1376.23	1206.95	1509.8	NID1
ENSG00000265982	-1.49967	0.353634	4.76367e-10	7.14117e-09	153.468	131.63	147.01	54.3137	48.278	50.0792	AC103810.3
ENSG00000140853	1.4129	2.66271	4.78852e-10	7.17301e-09	249.386	173.197	267.558	753.707	475.539	602.806	NLRC5
ENSG00000165868	1.39467	2.62929	4.81719e-10	7.21051e-09	225.939	262.27	410.158	686.859	778.886	885.66	HSPA12A
ENSG00000146386	1.08385	2.11969	4.86018e-10	7.26937e-09	855.798	728.417	618.912	1405.47	1824.91	1444.88	ABRACL
ENSG00000151229	1.04657	2.06561	5.03152e-10	7.50863e-09	266.438	330.559	305.781	648.422	544.737	672.36	SLC2A13
ENSG00000150782	-1.21035	0.432163	5.12334e-10	7.63416e-09	1492.05	1791.35	1204.01	513.891	705.664	721.512	IL18
ENSG00000116455	1.0755	2.10745	5.32722e-10	7.92604e-09	613.872	677.942	567.458	1241.69	1578.69	1100.82	WDR77
ENSG00000169230	1.19773	2.29379	5.37952e-10	7.99786e-09	2572.72	3583.69	2559.44	6050.55	8270.03	5676.57	PRELID1
ENSG00000270882	-1.42439	0.372576	5.62506e-10	8.33787e-09	177.98	155.382	154.36	55.1493	61.9568	64.9175	HIST2H4A
ENSG00000131096	-2.20208	0.217323	5.64499e-10	8.34869e-09	86.3258	112.825	89.676	23.3967	12.0695	27.8218	PYY
ENSG00000187824	-1.53256	0.345663	5.64068e-10	8.34869e-09	152.402	180.125	157.301	55.9849	67.5893	45.4423	TMEM220
ENSG00000137648	1.72833	3.31344	5.82349e-10	8.59984e-09	184.375	122.722	176.412	635.052	316.221	648.248	TMPRSS4
ENSG00000159307	1.8654	3.6437	5.82151e-10	8.59984e-09	35.1698	44.5363	54.3937	179.653	113.453	191.97	SCUBE1
ENSG00000276952	-1.241	0.42308	5.83859e-10	8.61572e-09	235.531	303.837	269.028	107.792	108.626	126.125	AL121772.3
ENSG00000133121	1.14023	2.20416	5.87014e-10	8.65584e-09	346.369	515.632	358.704	849.8	896.362	950.578	STARD13
ENSG00000118640	1.06463	2.09163	6.14748e-10	9.05132e-09	986.885	1076.79	843.837	1736.37	2438.04	1912.28	VAMP8
ENSG00000237149	-1.10376	0.465302	6.57313e-10	9.63508e-09	646.911	492.869	582.159	296.636	272.771	230.921	ZNF503-AS2
ENSG00000008517	1.95688	3.88222	6.83994e-10	9.98923e-09	114.035	204.867	102.907	354.292	490.827	800.34	IL32
ENSG00000116396	1.17916	2.26445	6.89702e-10	1.00652e-08	219.545	335.507	294.02	601.629	608.303	713.165	KCNC4
ENSG00000229491	-1.88812	0.270159	6.92452e-10	1.00979e-08	100.181	94.0212	101.437	27.5746	20.1158	32.4588	AC136489.1
ENSG00000245573	-1.68829	0.310295	7.0002e-10	1.02007e-08	292.016	265.239	261.678	123.668	56.3244	74.1914	BDNF-AS
ENSG00000138639	-1.07465	0.474787	7.14342e-10	1.03942e-08	1371.62	1646.85	1346.61	843.116	612.326	617.644	ARHGAP24
ENSG00000143554	1.29382	2.45177	7.24021e-10	1.05272e-08	115.101	111.836	138.189	266.555	353.234	270.799	SLC27A3
ENSG00000119630	1.31442	2.48702	7.25301e-10	1.05304e-08	101.246	82.1448	119.078	235.638	269.552	241.122	PGF
ENSG00000125871	1.15238	2.2228	7.25136e-10	1.05304e-08	1103.05	1694.36	1129.04	2658.86	3196.81	2878.63	MGME1
ENSG00000086758	-1.12552	0.458336	7.42395e-10	1.07628e-08	31579.3	48580.2	35642.5	16547.3	16086.2	20444.4	HUWE1
ENSG00000124762	1.00181	2.00252	7.67989e-10	1.11257e-08	2028.12	2659.31	2302.17	4066.01	4492.27	5441.02	CDKN1A
ENSG00000175322	1.06223	2.08815	7.71913e-10	1.11663e-08	177.98	214.764	223.455	447.043	396.685	440.512	ZNF519
ENSG00000089723	1.17266	2.25427	8.09855e-10	1.1664e-08	199.295	271.177	207.284	559.013	533.472	438.657	OTUB2
ENSG00000229167	2.08319	4.23743	8.14932e-10	1.17286e-08	24.5123	29.6909	14.701	111.97	84.4866	102.013	AC114488.1
ENSG00000105649	1.21447	2.32055	8.20399e-10	1.17987e-08	100.181	135.588	116.138	279.089	267.943	270.799	RAB3A
ENSG00000260777	5.61544	49.0248	8.30559e-10	1.19362e-08	1.06575	0	2.9402	48.4645	51.4966	70.4819	AC061975.1
ENSG00000188229	1.07037	2.09997	8.49828e-10	1.22043e-08	9026.91	9047.8	9498.31	15445.1	24447.2	18008.1	TUBB4B
ENSG00000196782	-1.19174	0.437775	8.53329e-10	1.22457e-08	1067.88	1009.49	1081.99	589.93	442.549	349.627	MAML3
ENSG00000163913	1.07492	2.10661	8.56624e-10	1.22752e-08	316.528	457.24	345.473	767.076	828.773	766.027	IFT122
ENSG00000251191	-1.84478	0.278398	8.8645e-10	1.26659e-08	152.402	287.012	166.121	68.5188	45.8641	54.7162	LINC00589
ENSG00000144713	-1.05576	0.481043	8.91729e-10	1.27322e-08	34088	21667.4	29806.3	13786.5	14277.4	13093.9	RPL32
ENSG00000184557	-1.64258	0.320283	9.25374e-10	1.32031e-08	2211.43	5027.66	2305.12	986.002	1014.64	1057.23	SOCS3
ENSG00000102390	-1.04601	0.484306	9.63516e-10	1.37275e-08	2131.5	1517.2	1728.84	965.113	881.074	757.68	PBDC1
ENSG00000167525	1.74945	3.36231	9.70477e-10	1.38167e-08	27.7095	45.526	35.2824	122.833	124.718	118.706	PROCA1
ENSG00000229151	-2.43657	0.184723	9.72214e-10	1.38315e-08	56.4848	71.2581	79.3853	10.0271	17.7019	10.2013	AC233976.1
ENSG00000111254	-1.37387	0.385854	9.87112e-10	1.40165e-08	172.652	210.805	214.634	76.0392	66.7846	88.1023	AKAP3
ENSG00000257176	-1.59524	0.330967	9.87338e-10	1.40165e-08	211.019	332.538	230.806	106.121	85.2912	64.9175	AC009318.1
ENSG00000150347	-1.07545	0.474525	1.02036e-09	1.44645e-08	9281.62	7395.01	8044.38	4835.59	3203.25	3691.95	ARID5B
ENSG00000180815	-1.33059	0.397606	1.02167e-09	1.44728e-08	528.612	891.716	610.091	241.487	259.092	307.895	MAP3K15
ENSG00000114279	1.71256	3.27743	1.02682e-09	1.45354e-08	38.367	40.5776	60.2741	126.175	175.41	148.383	FGF12
ENSG00000204335	1.84203	3.58514	1.0408e-09	1.47228e-08	40.4985	27.7115	57.3339	127.846	172.192	141.891	SP5
ENSG00000163462	1.21237	2.31719	1.07763e-09	1.5222e-08	127.89	112.825	147.01	264.884	300.933	328.297	TRIM46
ENSG00000238005	2.69629	6.48133	1.09019e-09	1.53885e-08	8.52601	14.8454	8.82059	84.3951	49.8873	77.901	AL391832.2
ENSG00000164520	3.31903	9.97995	1.09417e-09	1.54336e-08	5.32875	10.8867	1.4701	43.451	64.3707	79.7558	RAET1E
ENSG00000185033	-1.22953	0.426457	1.0979e-09	1.54752e-08	9819.83	14077.4	8056.14	3950.69	4913.9	4764.02	SEMA4B
ENSG00000246273	-1.12499	0.458505	1.11887e-09	1.57483e-08	408.183	332.538	458.671	188.845	184.261	175.277	SBF2-AS1
ENSG00000143512	1.39896	2.63711	1.12232e-09	1.57858e-08	96.9833	77.1963	94.0863	198.872	225.298	281.927	HHIPL2
ENSG00000121797	-1.03999	0.48633	1.1813e-09	1.65919e-08	364.487	336.497	367.525	188.845	170.582	159.512	CCRL2
ENSG00000264247	-1.11243	0.462516	1.25705e-09	1.75809e-08	815.299	597.777	649.784	344.265	339.556	269.871	LINC00909
ENSG00000188211	1.79839	3.47832	1.25943e-09	1.76019e-08	100.181	179.135	161.711	579.903	302.542	651.03	NCR3LG1
ENSG00000241468	1.01753	2.02445	1.26034e-09	1.76022e-08	1843.75	2207.02	1659.74	3299.77	4497.9	3768.93	ATP5MF
ENSG00000184226	-1.52422	0.347666	1.33978e-09	1.86328e-08	525.415	352.332	682.126	218.09	149.662	173.423	PCDH9
ENSG00000236908	-1.89473	0.268924	1.33851e-09	1.86328e-08	123.627	247.424	192.583	44.2866	41.0363	66.7723	AC005865.1
ENSG00000278318	1.6863	3.2183	1.36439e-09	1.89219e-08	42.63	55.423	41.1628	116.983	168.973	165.076	ZNF229
ENSG00000234444	1.57392	2.97714	1.37697e-09	1.9083e-08	56.4848	63.3406	55.8638	144.558	218.056	161.366	ZNF736
ENSG00000124507	2.25005	4.75701	1.38835e-09	1.92139e-08	29.841	100.949	36.7525	213.912	309.784	281.927	PACSIN1
ENSG00000184221	2.67096	6.36853	1.40897e-09	1.94721e-08	23.4465	11.8764	4.4103	95.2579	98.1653	67.6997	OLIG1
ENSG00000120539	1.63755	3.11136	1.42388e-09	1.96644e-08	330.383	707.633	329.302	1194.07	1621.34	1447.66	MASTL
ENSG00000101955	1.14206	2.20697	1.43519e-09	1.98068e-08	370.881	526.518	348.413	828.075	931.766	996.948	SRPX
ENSG00000134369	1.17153	2.25251	1.44145e-09	1.98794e-08	400.722	621.529	518.945	1016.08	1109.59	1347.5	NAV1
ENSG00000128052	-1.75716	0.29583	1.52751e-09	2.09641e-08	785.458	513.652	702.707	287.445	111.844	192.898	KDR
ENSG00000203709	-1.72982	0.30149	1.52964e-09	2.09789e-08	221.676	147.465	252.857	61.8341	45.8641	79.7558	MIR29B2CHG
ENSG00000182179	1.69832	3.24522	1.54549e-09	2.11815e-08	87.3916	64.3303	85.2657	309.17	164.95	293.056	UBA7
ENSG00000237517	2.09433	4.27029	1.55889e-09	2.13505e-08	24.5123	35.6291	52.9236	106.121	209.205	160.439	DGCR5
ENSG00000247317	1.56997	2.96898	1.58668e-09	2.16861e-08	54.3533	69.2787	45.5731	160.434	197.94	148.383	LY6E-DT
ENSG00000182931	-2.373	0.193044	1.67844e-09	2.29086e-08	65.0108	55.423	85.2657	12.5339	10.4602	16.6931	WFDC10B
ENSG00000125257	1.03893	2.0547	1.6857e-09	2.29919e-08	1429.17	1994.24	1570.07	3976.6	3025.42	3261.64	ABCC4
ENSG00000143147	1.01973	2.02753	1.69382e-09	2.30868e-08	485.982	484.951	646.844	965.113	1145.8	1161.1	GPR161
ENSG00000132122	1.25138	2.3807	1.73428e-09	2.36057e-08	90.5888	82.1448	86.7358	216.419	191.503	209.591	SPATA6
ENSG00000095752	1.40554	2.64918	1.75235e-09	2.38353e-08	183.309	173.197	199.933	411.113	669.455	390.432	IL11
ENSG00000214176	-1.14322	0.452747	1.76237e-09	2.39388e-08	2803.99	2359.44	2994.59	1118.03	1000.16	1575.64	PLEKHM1P1
ENSG00000152409	-1.15431	0.44928	1.86471e-09	2.52596e-08	3342.19	3639.11	3419.45	1763.11	1095.91	1814.91	JMY
ENSG00000237330	1.24707	2.3736	1.90014e-09	2.5722e-08	383.67	600.746	404.277	899.936	1185.23	1216.74	RNF223
ENSG00000104044	2.3556	5.11806	1.91338e-09	2.58835e-08	12.789	20.7836	8.82059	71.8612	78.8541	72.3367	OCA2
ENSG00000165300	1.14849	2.21682	1.99107e-09	2.68795e-08	158.797	137.568	163.181	319.197	389.443	306.967	SLITRK5
ENSG00000167034	1.06217	2.08807	2.00076e-09	2.69919e-08	148.139	153.403	173.472	310.841	348.406	329.225	NKX3-1
ENSG00000186806	1.91017	3.75852	2.01215e-09	2.71087e-08	54.3533	86.1036	55.8638	284.102	145.639	312.531	VSIG10L
ENSG00000114450	1.01879	2.02621	2.0748e-09	2.78769e-08	540.336	754.149	538.056	1201.59	1309.14	1208.39	GNB4
ENSG00000214796	1.79477	3.46961	2.07734e-09	2.78921e-08	41.5643	52.4539	32.3422	146.229	183.457	113.142	AC098934.1
ENSG00000138835	1.5863	3.00278	2.08414e-09	2.79644e-08	300.542	622.519	277.849	1167.33	1295.46	1152.75	RGS3
ENSG00000197380	1.65456	3.14828	2.11781e-09	2.8397e-08	31.9725	46.5157	52.9236	122.833	140.006	147.456	DACT3
ENSG00000221867	-5.13146	0.0285284	2.1613e-09	2.89606e-08	43.6958	40.5776	36.7525	0	0	3.70957	MAGEA3
ENSG00000125735	3.14675	8.85656	2.2285e-09	2.98207e-08	20.2493	1.97939	8.82059	66.012	84.4866	124.271	TNFSF14
ENSG00000124466	1.42209	2.67973	2.24878e-09	3.00634e-08	316.528	480.003	277.849	738.666	1193.27	954.287	LYPD3
ENSG00000230937	-2.79509	0.144077	2.24967e-09	3.00634e-08	3667.25	1294.52	3188.64	352.621	333.923	487.809	MIR205HG
ENSG00000253540	-1.45658	0.364357	2.25653e-09	3.01347e-08	151.337	203.877	157.301	56.8205	70.8078	59.3532	FAM86HP
ENSG00000203867	1.57173	2.97262	2.25966e-09	3.01562e-08	63.945	50.4745	82.3255	203.885	154.49	220.72	RBM20
ENSG00000226476	-1.04259	0.485455	2.27828e-09	3.03637e-08	701.264	651.22	758.571	393.565	278.403	352.409	LINC01748
ENSG00000141448	-1.05361	0.481759	2.33055e-09	3.09978e-08	1233.07	1742.86	1227.53	619.176	720.147	687.198	GATA6
ENSG00000185442	1.02563	2.03584	2.33258e-09	3.10041e-08	279.227	235.548	261.678	533.945	459.446	587.04	FAM174B
ENSG00000170161	-1.13625	0.454941	2.41624e-09	3.20587e-08	228.071	243.465	233.746	111.134	109.43	100.158	AL512625.1
ENSG00000250742	-1.99502	0.250864	2.42133e-09	3.20956e-08	108.707	110.846	85.2657	25.0679	16.8973	35.2409	LINC02381
ENSG00000133019	-1.53036	0.34619	2.49252e-09	3.29751e-08	428.432	506.725	367.525	213.912	108.626	128.908	CHRM3
ENSG00000211772	-1.46958	0.361087	2.50204e-09	3.30791e-08	903.757	1363.8	748.28	279.924	460.251	349.627	TRBC2
ENSG00000250312	1.72767	3.31192	2.5411e-09	3.35506e-08	40.4985	46.5157	51.4535	112.805	191.503	152.092	ZNF718
ENSG00000174939	1.13249	2.19237	2.58792e-09	3.41233e-08	152.402	212.785	221.985	406.935	447.376	429.383	ASPHD1
ENSG00000166426	-1.02331	0.491985	2.64871e-09	3.48785e-08	1026.32	1107.47	911.461	589.93	493.241	415.472	CRABP1
ENSG00000131737	1.59633	3.02372	2.68169e-09	3.52894e-08	213.15	209.816	204.344	406.099	559.221	932.957	KRT34
ENSG00000132639	1.90259	3.73883	2.69061e-09	3.53598e-08	37.3013	25.7321	41.1628	162.105	96.5561	127.053	SNAP25
ENSG00000140481	7.46961	177.247	2.71281e-09	3.56043e-08	1.06575	0	0	80.2171	38.6224	102.013	CCDC33
ENSG00000132718	2.38386	5.2193	2.85703e-09	3.74475e-08	13.8548	10.8867	13.2309	55.9849	70.8078	70.4819	SYT11
ENSG00000260284	3.36172	10.2796	2.91037e-09	3.81214e-08	10.6575	9.89696	11.7608	118.655	29.7715	182.696	TPSP2
ENSG00000271147	-1.17233	0.443704	2.94332e-09	3.84513e-08	426.3	340.456	314.601	171.297	170.582	138.182	ARMCX5-GPRASP2
ENSG00000182899	-1.03419	0.48829	2.95489e-09	3.85771e-08	25117.6	16620	25143.1	10391.5	11463.6	10800.4	RPL35A
ENSG00000128165	-1.05597	0.480972	2.98528e-09	3.89481e-08	3520.17	3740.06	3350.36	2159.18	1378.34	1566.37	ADM2
ENSG00000163623	1.47596	2.78168	3.01977e-09	3.93722e-08	59.682	46.5157	64.6844	174.639	150.467	146.528	NKX6-1
ENSG00000235162	1.16076	2.23575	3.08914e-09	4.0171e-08	1453.68	2149.62	1328.97	3283.05	4188.12	3563.97	C12orf75
ENSG00000239389	1.96776	3.91161	3.14149e-09	4.0825e-08	19.1835	27.7115	38.2226	89.4087	109.43	128.908	PCDHA13
ENSG00000105376	1.49744	2.82341	3.25652e-09	4.2292e-08	92.7203	141.527	70.5647	268.226	279.208	321.805	ICAM5
ENSG00000274080	2.11879	4.3433	3.27364e-09	4.24866e-08	15.9863	18.8042	17.6412	76.8748	66.7846	84.3928	AC005089.1
ENSG00000150967	1.08	2.11404	3.43033e-09	4.44038e-08	228.071	189.032	239.626	419.469	528.644	435.875	ABCB9
ENSG00000198482	1.82077	3.53271	3.45393e-09	4.46801e-08	46.893	76.2066	82.3255	166.283	222.884	333.862	ZNF808
ENSG00000153132	-1.6239	0.324457	3.75945e-09	4.83797e-08	6992.39	3089.83	6909.46	2348.02	1470.87	1693.42	CLGN
ENSG00000104765	-1.03642	0.487537	3.93052e-09	5.03848e-08	7518.87	4808.93	5420.25	2767.49	2999.68	2886.05	BNIP3L
ENSG00000235568	2.74369	6.69781	3.93452e-09	5.04035e-08	4.263	9.89696	11.7608	55.9849	55.5197	58.4258	NFAM1
ENSG00000139178	-1.06371	0.478402	3.95121e-09	5.05667e-08	904.822	943.181	852.657	540.63	367.718	383.941	C1RL
ENSG00000163644	1.13359	2.19404	3.95236e-09	5.05667e-08	411.38	495.838	571.868	1258.41	855.326	1126.78	PPM1K
ENSG00000186594	-1.18383	0.44018	4.17153e-09	5.31991e-08	1268.24	825.407	1071.7	441.194	394.271	558.291	MIR22HG
ENSG00000204882	2.96953	7.83282	4.17948e-09	5.32662e-08	4.263	16.8248	5.8804	74.368	49.8873	93.6667	GPR20
ENSG00000110042	1.07017	2.09968	4.26075e-09	5.41974e-08	1438.76	964.954	1525.96	2898.68	2568.39	2776.61	DTX4
ENSG00000196924	-1.21697	0.430185	4.27933e-09	5.43988e-08	141343	93162.1	164808	48523	57387.3	65867.2	FLNA
ENSG00000099937	-1.48356	0.357605	4.42154e-09	5.61705e-08	1625.27	1763.64	1168.73	752.036	524.621	353.337	SERPIND1
ENSG00000240764	2.36359	5.1465	4.43871e-09	5.63165e-08	18.1178	17.8145	23.5216	144.558	60.3475	98.3037	PCDHGC5
ENSG00000147689	1.84669	3.59674	4.45521e-09	5.64897e-08	131.087	189.032	102.907	281.596	700.032	546.235	FAM83A
ENSG00000110786	-2.69445	0.154486	4.52882e-09	5.7313e-08	90.5888	166.269	44.103	15.0407	16.8973	14.8383	PTPN5
ENSG00000064195	1.44096	2.71501	4.5531e-09	5.75468e-08	56.4848	60.3715	57.3339	152.078	182.652	138.182	DLX3
ENSG00000137310	1.26221	2.39862	4.57975e-09	5.78468e-08	1104.12	1790.36	1001.14	2946.31	3552.46	2853.59	TCF19
ENSG00000173269	-1.85603	0.276236	4.61345e-09	5.82352e-08	125.759	244.455	138.189	40.9442	41.841	58.4258	MMRN2
ENSG00000237515	7.23568	150.715	4.61774e-09	5.82524e-08	0	0	1.4701	60.9985	50.6919	76.0462	SHISA9
ENSG00000258947	1.7957	3.47183	4.62518e-09	5.8309e-08	66.0766	86.1036	74.975	182.16	394.271	212.373	TUBB3
ENSG00000168754	3.19906	9.18358	4.81449e-09	6.05032e-08	6.3945	4.94848	5.8804	63.5052	60.3475	33.3862	FAM178B
ENSG00000123405	3.63404	12.4152	4.89769e-09	6.15098e-08	2.1315	3.95879	4.4103	43.451	41.0363	43.5875	NFE2
ENSG00000241127	1.14601	2.21301	5.04256e-09	6.3249e-08	196.098	149.444	208.754	411.113	453.009	357.046	YAE1D1
ENSG00000253661	-1.93793	0.26099	5.06028e-09	6.34311e-08	95.9176	72.2478	73.5049	20.0543	20.9205	22.2574	ZFHX4-AS1
ENSG00000162591	1.0943	2.1351	5.11518e-09	6.40788e-08	937.861	1249.99	1324.56	2169.21	2278.72	3048.34	MEGF6
ENSG00000116670	1.08213	2.11716	5.25728e-09	6.58172e-08	816.365	1248.01	1054.06	1982.87	2562.76	2056.96	MAD2L2
ENSG00000006634	1.0869	2.12417	5.54307e-09	6.91332e-08	638.385	847.18	532.176	1409.65	1572.25	1312.26	DBF4
ENSG00000157514	1.34304	2.53685	5.59054e-09	6.96375e-08	2380.89	1884.38	1899.37	5145.6	3436.59	7059.32	TSC22D3
ENSG00000168481	3.42092	10.7102	5.58865e-09	6.96375e-08	3.19725	7.91757	1.4701	40.1086	53.1058	50.0792	LGI3
ENSG00000234715	-2.13885	0.227061	5.71318e-09	7.10758e-08	78.8656	88.083	57.3339	20.8899	13.6788	16.6931	AC005064.1
ENSG00000214021	-1.22307	0.42837	5.92729e-09	7.35548e-08	695.935	536.415	845.307	292.458	246.218	350.555	TTLL3
ENSG00000128833	-1.00501	0.498266	5.94754e-09	7.37599e-08	7235.38	4893.06	7074.12	3384.16	2895.07	3287.61	MYO5C
ENSG00000248383	1.73406	3.32662	6.17497e-09	7.63892e-08	34.104	25.7321	38.2226	111.134	94.9468	116.852	PCDHAC1
ENSG00000099901	1.06905	2.09806	6.24629e-09	7.72233e-08	2367.03	3203.65	2312.47	4936.7	6703.41	4904.05	RANBP1
ENSG00000127324	-1.1302	0.456852	6.37116e-09	7.86689e-08	272.832	324.62	280.789	147.065	140.006	114.069	TSPAN8
ENSG00000226472	2.3191	4.99023	6.40106e-09	7.89889e-08	13.8548	27.7115	11.7608	95.2579	66.7846	110.36	AC008013.1
ENSG00000139508	1.49906	2.82658	6.65054e-09	8.19654e-08	117.233	72.2478	88.2059	310.006	197.94	277.291	SLC46A3
ENSG00000230601	-3.01925	0.123343	6.80167e-09	8.3776e-08	53.2875	53.4436	36.7525	3.34238	9.65561	4.63697	TEX48
ENSG00000111348	1.69435	3.23632	6.91549e-09	8.50435e-08	335.712	644.292	226.395	1154.79	1446.73	1314.12	ARHGDIB
ENSG00000170540	1.56917	2.96733	6.91746e-09	8.50435e-08	1970.57	3920.19	1777.35	7132.64	9491.46	6138.41	ARL6IP1
ENSG00000114268	1.14926	2.218	7.04487e-09	8.65563e-08	813.168	541.364	642.433	1214.96	1777.44	1436.53	PFKFB4
ENSG00000144130	2.09943	4.28541	7.08153e-09	8.68989e-08	19.1835	13.8557	17.6412	71.0256	70.0032	75.1188	NT5DC4
ENSG00000204616	1.38173	2.6058	7.11061e-09	8.71097e-08	249.386	333.528	176.412	631.71	549.565	806.832	TRIM31
ENSG00000090382	-2.17333	0.221699	7.15254e-09	8.74995e-08	117.233	62.3509	92.6162	26.739	18.5066	14.8383	LYZ
ENSG00000110436	3.62783	12.3619	7.22553e-09	8.8284e-08	2.1315	4.94848	2.9402	40.1086	43.4502	42.6601	SLC1A2
ENSG00000128284	2.14946	4.43662	7.22558e-09	8.8284e-08	12.789	38.5982	24.9917	134.531	94.9468	111.287	APOL3
ENSG00000235688	2.37093	5.17273	7.24403e-09	8.84003e-08	12.789	28.7012	10.2907	85.2307	74.0263	115.924	AC116614.1
ENSG00000162711	-1.75978	0.295293	7.28564e-09	8.88534e-08	91.6546	119.753	105.847	40.1086	25.7483	27.8218	NLRP3
ENSG00000226578	-1.46887	0.361264	7.39619e-09	9.01462e-08	331.449	234.558	332.242	140.38	78.0495	105.723	AL132657.1
ENSG00000100628	1.92008	3.78445	7.41538e-09	9.02691e-08	51.156	39.5879	51.4535	269.062	135.179	131.69	ASB2
ENSG00000104368	-3.13735	0.113649	7.41206e-09	9.02691e-08	14914.1	33218.2	10029	1976.18	2622.3	2011.52	PLAT
ENSG00000272482	1.06776	2.09618	7.85975e-09	9.55024e-08	240.86	220.702	251.387	592.437	424.042	475.753	AC254633.1
ENSG00000172167	1.17594	2.2594	7.90717e-09	9.60198e-08	511.56	878.85	565.988	1403.8	1569.04	1453.22	MTBP
ENSG00000150764	1.00503	2.00698	7.91439e-09	9.60486e-08	168.389	201.898	221.985	400.25	389.443	395.069	DIXDC1
ENSG00000169302	-1.54438	0.342844	7.92296e-09	9.60938e-08	1654.05	1118.36	1903.78	641.737	318.635	642.683	STK32A
ENSG00000043039	1.32559	2.50635	8.06001e-09	9.76365e-08	112.97	190.022	152.89	317.526	439.33	386.723	BARX2
ENSG00000187867	2.14073	4.40986	8.06575e-09	9.76463e-08	39.4328	134.599	54.3937	333.403	431.284	249.469	PALM3
ENSG00000111186	1.59786	3.02693	8.17923e-09	9.88994e-08	190.769	121.733	294.02	490.494	613.936	720.584	WNT5B
ENSG00000128604	1.39278	2.62585	8.25347e-09	9.9554e-08	133.219	122.722	188.173	284.102	432.893	442.367	IRF5
ENSG00000120820	-1.51571	0.349724	8.33623e-09	1.00491e-07	460.404	297.899	467.491	183.831	147.248	96.4489	GLT8D2
ENSG00000138696	-1.08269	0.472146	8.37569e-09	1.00905e-07	952.781	1126.27	1067.29	630.874	417.605	436.802	BMPR1B
ENSG00000230316	1.00384	2.00533	8.45021e-09	1.01741e-07	213.15	225.651	245.507	411.948	521.403	435.875	FEZF1-AS1
ENSG00000170222	-1.19282	0.437448	8.52869e-09	1.02562e-07	300.542	273.156	214.634	107.792	123.109	114.997	ADPRM
ENSG00000272556	1.02443	2.03415	8.6417e-09	1.03858e-07	219.545	306.806	248.447	523.918	494.85	560.145	GTF2IP13
ENSG00000108187	-1.01723	0.494065	8.7165e-09	1.04693e-07	302.673	358.27	310.191	167.119	152.88	160.439	PBLD
ENSG00000182986	1.56103	2.95065	8.74999e-09	1.04987e-07	57.5505	58.3921	61.7442	126.175	183.457	214.228	ZNF320
ENSG00000049283	1.24181	2.36495	9.00911e-09	1.08011e-07	452.944	494.848	460.141	922.497	1522.37	884.733	EPN3
ENSG00000104951	1.47188	2.77384	9.41593e-09	1.12684e-07	69.2738	74.2272	74.975	181.324	162.536	262.452	IL4I1
ENSG00000071246	1.14266	2.20787	9.4244e-09	1.12717e-07	391.131	328.579	473.372	1073.74	745.896	807.759	VASH1
ENSG00000198910	1.28322	2.43381	9.48146e-09	1.13331e-07	629.859	663.097	671.835	1016.08	1925.49	1839.95	L1CAM
ENSG00000080839	1.19776	2.29382	9.88564e-09	1.17878e-07	484.917	796.706	624.792	1375.39	1765.37	1233.43	RBL1
ENSG00000179674	-1.08285	0.472097	1.00437e-08	1.1969e-07	282.424	245.445	238.156	121.997	123.109	116.852	ARL14
ENSG00000142623	1.54833	2.92479	1.0113e-08	1.20444e-07	174.783	215.754	238.156	811.363	362.89	662.159	PADI1
ENSG00000135638	1.65921	3.15843	1.03067e-08	1.2253e-07	72.4711	38.5982	92.6162	228.953	189.089	217.01	EMX1
ENSG00000276043	1.49871	2.8259	1.04279e-08	1.23897e-07	1056.16	2096.18	1208.42	3275.53	5485.19	3567.68	UHRF1
ENSG00000144619	-2.03995	0.243172	1.0438e-08	1.23943e-07	147.074	78.186	155.83	26.739	23.3344	42.6601	CNTN4
ENSG00000260285	1.23889	2.36017	1.06524e-08	1.26186e-07	91.6546	76.2066	86.7358	214.748	179.433	205.881	AL133367.1
ENSG00000005001	1.13542	2.19683	1.06753e-08	1.26381e-07	592.557	654.189	673.305	1297.68	1089.47	1830.67	PRSS22
ENSG00000198932	-1.39791	0.379479	1.07149e-08	1.26775e-07	211.019	259.3	307.251	82.7239	85.2912	127.053	GPRASP1
ENSG00000180626	-1.07713	0.473972	1.09073e-08	1.28668e-07	419.906	313.734	414.568	171.297	194.721	177.132	ZNF594
ENSG00000216331	-2.59814	0.165151	1.08998e-08	1.28668e-07	56.4848	40.5776	58.804	5.84917	9.65561	10.2013	HIST1H1PS1
ENSG00000232677	4.12319	17.4262	1.10227e-08	1.29951e-07	6.3945	28.7012	8.82059	144.558	354.039	276.363	LINC00665
ENSG00000125885	1.47211	2.77426	1.10687e-08	1.30416e-07	852.601	1835.89	909.991	2946.31	3761.66	3282.97	MCM8
ENSG00000138772	-1.04645	0.484159	1.1103e-08	1.30674e-07	7891.88	5185.02	7604.82	3161.06	3039.1	3812.51	ANXA3
ENSG00000258457	-1.64341	0.320099	1.11038e-08	1.30674e-07	108.707	132.619	160.241	52.6425	42.6456	32.4588	AL132780.2
ENSG00000144642	-1.24854	0.420874	1.12451e-08	1.32258e-07	268.569	242.476	330.772	126.175	94.9468	132.617	RBMS3
ENSG00000233705	1.79232	3.46371	1.1305e-08	1.32883e-07	34.104	22.763	27.9319	108.627	98.1653	86.2476	SLC26A4-AS1
ENSG00000177410	-1.47857	0.358843	1.13697e-08	1.33487e-07	18974.6	7823.55	16185.8	5118.02	4571.13	5735	ZFAS1
ENSG00000243486	2.97421	7.85826	1.1779e-08	1.38127e-07	6.3945	14.8454	1.4701	74.368	49.0827	65.8449	AC068985.1
ENSG00000227398	-1.13852	0.454226	1.20299e-08	1.40903e-07	497.706	411.714	520.415	238.98	167.364	242.977	KIF9-AS1
ENSG00000117480	-1.33144	0.39737	1.2071e-08	1.41301e-07	603.215	382.023	701.237	247.336	189.894	231.848	FAAH
ENSG00000260426	2.10578	4.30432	1.22795e-08	1.43572e-07	22.3808	11.8764	19.1113	75.2036	82.8773	69.5545	AC008060.4
ENSG00000151632	6.5871	96.1423	1.27422e-08	1.48895e-07	2.1315	0	0	137.038	33.7946	47.297	AKR1C2
ENSG00000119403	1.3202	2.49701	1.32847e-08	1.54687e-07	710.856	1374.69	796.794	2243.57	2759.09	2200.7	PHF19
ENSG00000248540	2.08947	4.25591	1.33011e-08	1.54787e-07	36.2355	15.8351	32.3422	137.873	136.788	80.6832	AC010931.2
ENSG00000203805	1.59109	3.01278	1.3338e-08	1.55124e-07	69.2738	99.9593	72.0348	172.133	321.854	235.558	PLPP4
ENSG00000243742	-1.51455	0.350006	1.33664e-08	1.55364e-07	2418.19	1007.51	2072.84	694.38	540.714	689.053	RPLP0P2
ENSG00000259436	-1.56117	0.338876	1.36279e-08	1.58125e-07	357.027	233.568	311.661	122.833	63.5661	119.634	AC010247.2
ENSG00000146674	1.20764	2.3096	1.36536e-08	1.58238e-07	4431.39	7258.43	3870.77	12243.1	11573.9	12131.2	IGFBP3
ENSG00000200986	-2.87325	0.136479	1.38619e-08	1.60447e-07	37.3013	38.5982	63.2143	5.84917	5.63244	7.41914	RNU6-819P
ENSG00000210112	-2.02156	0.246292	1.41233e-08	1.633e-07	202.493	143.506	95.5564	45.9577	21.7251	41.7327	MT-TM
ENSG00000180229	-1.07261	0.475459	1.43075e-08	1.65333e-07	2527.96	1722.07	2562.38	991.016	982.458	1264.96	HERC2P3
ENSG00000019505	2.4164	5.33837	1.44318e-08	1.66673e-07	7.46026	33.6497	20.5814	105.285	86.0958	140.036	SYT13
ENSG00000187187	-1.25547	0.418858	1.45051e-08	1.67421e-07	269.635	250.393	251.387	137.038	86.9005	99.2311	ZNF546
ENSG00000278530	-1.19401	0.437086	1.46156e-08	1.68402e-07	181.178	186.063	192.583	74.368	80.4634	89.9571	CHMP1B2P
ENSG00000171943	1.05866	2.083	1.47275e-08	1.69593e-07	205.69	304.826	230.806	488.823	530.254	528.614	SRGAP2C
ENSG00000157303	1.76068	3.38858	1.51174e-08	1.7388e-07	67.1423	161.321	67.6245	359.306	284.84	367.248	SUSD3
ENSG00000231683	4.00684	16.076	1.5343e-08	1.76374e-07	5.32875	1.97939	2.9402	70.19	20.1158	75.1188	AL033397.1
ENSG00000168393	1.31018	2.47972	1.53761e-08	1.76549e-07	1074.28	1730.98	1042.3	2681.43	4122.14	2743.23	DTYMK
ENSG00000100889	-1.31562	0.401752	1.55322e-08	1.78238e-07	4494.27	6646.8	3682.6	2513.47	1562.6	1880.75	PCK2
ENSG00000170153	-1.14896	0.450951	1.55723e-08	1.78595e-07	391.131	474.065	542.466	217.255	170.582	246.687	RNF150
ENSG00000119138	-1.12233	0.459352	1.55995e-08	1.78803e-07	762.012	841.242	821.785	461.249	272.771	380.231	KLF9
ENSG00000175265	-1.22296	0.428404	1.56633e-08	1.79431e-07	6605.52	3854.87	6687.48	2231.04	2194.24	2920.36	GOLGA8A
ENSG00000282988	-1.80118	0.286939	1.57134e-08	1.79901e-07	238.728	114.805	188.173	37.6018	53.9105	63.9901	AL031777.3
ENSG00000102452	-1.05225	0.482215	1.58819e-08	1.8162e-07	1015.66	1355.88	996.727	569.876	444.158	612.079	NALCN
ENSG00000121068	-1.24378	0.422265	1.6454e-08	1.88054e-07	530.744	357.28	499.834	151.243	216.447	217.937	TBX2
ENSG00000164638	1.28981	2.44497	1.7335e-08	1.97781e-07	155.6	297.899	199.933	513.056	568.876	519.34	SLC29A4
ENSG00000108556	-2.77454	0.146143	1.75147e-08	1.99601e-07	43.6958	44.5363	64.6844	3.34238	9.65561	9.27393	CHRNE
ENSG00000174844	-1.81426	0.284351	1.75123e-08	1.99601e-07	93.7861	92.0418	108.787	23.3967	21.7251	38.9505	DNAH12
ENSG00000123374	1.12828	2.18597	1.81393e-08	2.06244e-07	688.475	1062.93	745.34	1529.14	2151.59	1781.52	CDK2
ENSG00000224940	1.79979	3.4817	1.81519e-08	2.0627e-07	31.9725	57.4024	23.5216	127.846	140.006	132.617	PRRT4
ENSG00000148057	-1.18615	0.439474	1.84237e-08	2.09119e-07	265.372	202.888	227.865	102.778	111.844	90.8845	IDNK
ENSG00000091592	1.83683	3.57224	1.87698e-08	2.12803e-07	55.419	119.753	107.317	327.553	212.423	468.334	NLRP1
ENSG00000135063	1.78743	3.452	1.8897e-08	2.14e-07	56.4848	35.6291	66.1545	128.682	168.973	243.904	FAM189A2
ENSG00000156587	1.27768	2.42448	1.96236e-08	2.21723e-07	795.05	1187.64	887.94	3101.73	1729.96	2131.15	UBE2L6
ENSG00000078114	-1.036	0.487678	1.97214e-08	2.22553e-07	3069.36	2196.14	3131.31	1514.93	1117.64	1461.57	NEBL
ENSG00000110031	1.3805	2.60359	1.9788e-08	2.23071e-07	200.361	268.208	188.173	450.386	784.518	478.535	LPXN
ENSG00000148655	-1.0681	0.476948	1.99997e-08	2.25329e-07	298.41	307.796	327.832	174.639	130.351	140.036	LRMDA
ENSG00000251247	2.98087	7.89464	2.05039e-08	2.30485e-07	6.3945	4.94848	5.8804	38.4374	51.4966	45.4423	ZNF345
ENSG00000276223	-2.37799	0.192377	2.06697e-08	2.32218e-07	65.0108	54.4333	49.9834	10.8627	7.24171	14.8383	AL118522.1
ENSG00000196502	1.2335	2.35137	2.08485e-08	2.34094e-07	152.402	104.908	173.472	302.486	370.936	332.934	SULT1A1
ENSG00000064787	1.71697	3.28745	2.10488e-08	2.36075e-07	41.5643	52.4539	41.1628	153.75	102.189	191.043	BCAS1
ENSG00000196376	2.69861	6.49176	2.17132e-08	2.42977e-07	3.19725	23.7527	11.7608	78.546	73.2217	102.941	SLC35F1
ENSG00000099326	-1.00695	0.497598	2.18012e-08	2.43824e-07	2339.32	1670.61	2428.6	1155.63	915.673	1131.42	MZF1
ENSG00000065534	1.03549	2.04981	2.1939e-08	2.45227e-07	727.908	699.715	810.024	1616.88	1154.65	1813.05	MYLK
ENSG00000184009	-1.07602	0.474335	2.22173e-08	2.48058e-07	135222	80285.2	122859	47771	55547.1	57180.3	ACTG1
ENSG00000139192	1.42033	2.67648	2.26757e-08	2.52607e-07	42.63	57.4024	57.3339	134.531	134.374	151.165	TAPBPL
ENSG00000080031	-1.12928	0.457143	2.29671e-08	2.55566e-07	2503.45	4069.63	2609.43	1326.09	1273.74	1599.75	PTPRH
ENSG00000236552	-1.17223	0.443736	2.32829e-08	2.58644e-07	1182.98	672.994	1039.36	407.771	464.274	411.763	RPL13AP5
ENSG00000224549	-2.32697	0.199302	2.42228e-08	2.68934e-07	144.942	76.2066	142.6	40.9442	13.6788	17.6205	AC017067.1
ENSG00000167799	1.8055	3.4955	2.46226e-08	2.7322e-07	106.575	271.177	92.6162	514.727	593.82	545.307	NUDT8
ENSG00000151715	-1.24605	0.421601	2.48047e-08	2.75087e-07	2322.27	3801.42	2071.37	1224.15	975.216	1257.55	TMEM45B
ENSG00000007171	1.46855	2.76743	2.5319e-08	2.80163e-07	47.9588	37.6085	51.4535	128.682	128.741	118.706	NOS2
ENSG00000139973	-1.16916	0.444681	2.61666e-08	2.89219e-07	2958.52	3671.77	3337.12	1443.07	1047.63	1942.89	SYT16
ENSG00000168309	-3.18879	0.109668	2.6622e-08	2.93598e-07	75.6683	109.856	79.3853	20.8899	0.804634	7.41914	FAM107A
ENSG00000253554	-1.87091	0.273401	2.68769e-08	2.96079e-07	83.1286	90.0624	73.5049	15.8763	24.139	27.8218	AC022639.1
ENSG00000014914	1.06584	2.09339	2.74474e-08	3.01693e-07	588.294	883.799	710.058	1271.78	1518.34	1780.59	MTMR11
ENSG00000260779	7.00577	128.513	2.78361e-08	3.05457e-07	0	0	1.4701	76.0392	33.7946	50.0792	AP001180.1
ENSG00000185338	1.6733	3.18944	2.81842e-08	3.08424e-07	37.3013	39.5879	22.0515	111.97	106.212	102.941	SOCS1
ENSG00000185274	-2.71649	0.152144	2.89512e-08	3.16293e-07	31.9725	67.2994	64.6844	9.19155	5.63244	10.2013	GALNT17
ENSG00000182054	1.29613	2.45569	2.90606e-08	3.17313e-07	1060.42	1914.07	1005.55	2844.37	3692.47	3244.95	IDH2
ENSG00000102554	-1.07702	0.474008	2.92183e-08	3.1874e-07	7222.59	9491.19	5382.03	3354.92	3706.14	3414.66	KLF5
ENSG00000158560	1.71516	3.28332	2.92235e-08	3.1874e-07	33.0383	70.2684	38.2226	132.86	164.145	172.495	DYNC1I1
ENSG00000169071	2.04819	4.13586	2.93509e-08	3.19954e-07	14.9205	34.6394	17.6412	84.3951	87.7051	110.36	ROR2
ENSG00000243797	1.39669	2.63297	2.9553e-08	3.2198e-07	45.8273	50.4745	57.3339	124.504	143.225	134.472	AC004917.1
ENSG00000115602	-1.28926	0.40916	2.99811e-08	3.26286e-07	4788.42	3907.32	4716.08	1514.93	1333.28	2640.29	IL1RL1
ENSG00000227972	-4.09837	0.0583804	3.08874e-08	3.35964e-07	22.3808	45.526	35.2824	1.67119	0.804634	3.70957	THAP12P3
ENSG00000140057	2.40758	5.30585	3.10311e-08	3.37342e-07	10.6575	16.8248	7.35049	66.012	49.8873	74.1914	AK7
ENSG00000221829	1.17475	2.25753	3.14382e-08	3.4158e-07	375.144	578.972	421.918	834.76	1264.08	1010.86	FANCG
ENSG00000226314	-1.41655	0.374606	3.15446e-08	3.42548e-07	138.548	188.042	185.232	64.3408	50.6919	76.9736	ZNF192P1
ENSG00000261770	-2.13064	0.228357	3.29963e-08	3.57725e-07	75.6683	51.4642	77.9152	18.3831	16.8973	11.1287	AC006504.1
ENSG00000155846	1.11128	2.16037	3.4038e-08	3.68212e-07	221.676	341.445	317.541	632.546	549.565	719.657	PPARGC1B
ENSG00000160446	1.1453	2.21192	3.43702e-08	3.71603e-07	571.242	693.777	468.962	1103.82	1631.8	1105.45	ZDHHC12
ENSG00000162444	1.89998	3.73207	3.47276e-08	3.75262e-07	28.7753	56.4127	30.8721	100.271	152.076	185.479	RBP7
ENSG00000130940	1.01835	2.0256	3.50566e-08	3.78199e-07	193.967	280.084	252.857	452.893	503.701	515.631	CASZ1
ENSG00000131771	1.23359	2.35151	3.51381e-08	3.78873e-07	1111.58	1257.9	927.632	3543.76	2306.89	1906.72	PPP1R1B
ENSG00000035664	1.10083	2.14478	3.5294e-08	3.80347e-07	138.548	210.805	180.822	382.703	350.82	404.343	DAPK2
ENSG00000141837	-1.1491	0.450908	3.53848e-08	3.81117e-07	404.985	384.002	545.407	201.378	165.755	233.703	CACNA1A
ENSG00000123610	-2.13872	0.227082	3.65581e-08	3.92901e-07	141.745	222.682	108.787	35.9306	17.7019	54.7162	TNFAIP6
ENSG00000156966	1.48125	2.79191	3.75582e-08	4.02123e-07	174.783	370.146	170.531	622.519	678.306	704.819	B3GNT7
ENSG00000049130	-1.18758	0.439039	3.76048e-08	4.02404e-07	1544.27	818.479	1165.79	488.823	540.714	519.34	KITLG
ENSG00000134802	1.36083	2.56833	3.78361e-08	4.04442e-07	924.006	595.797	779.152	1872.57	1330.06	2701.5	SLC43A3
ENSG00000175643	1.32012	2.49687	3.7966e-08	4.05612e-07	176.915	326.6	205.814	595.779	687.962	491.518	RMI2
ENSG00000158270	3.39893	10.5483	3.82454e-08	4.08376e-07	1.06575	6.92787	4.4103	55.9849	38.6224	37.0957	COLEC12
ENSG00000213347	1.07124	2.10123	3.89177e-08	4.14885e-07	219.545	313.734	307.251	525.589	680.72	557.363	MXD3
ENSG00000249602	1.4641	2.75891	3.90903e-08	4.16501e-07	42.63	45.526	60.2741	134.531	119.086	152.092	AL589765.4
ENSG00000168140	1.26509	2.40341	3.9624e-08	4.21734e-07	203.558	135.588	204.344	470.44	498.873	332.007	VASN
ENSG00000245614	1.34667	2.54324	4.09228e-08	4.35323e-07	66.0766	69.2787	55.8638	162.105	139.202	188.261	DDX11-AS1
ENSG00000074047	1.00658	2.00915	4.1282e-08	4.38909e-07	198.23	214.764	257.267	485.481	469.906	385.796	GLI2
ENSG00000274026	-1.44022	0.368511	4.21296e-08	4.47201e-07	332.514	338.476	258.737	111.134	156.099	75.1188	FAM27E3
ENSG00000164463	-1.17095	0.444128	4.22293e-08	4.4802e-07	1270.37	996.624	1465.69	658.449	402.317	596.314	CREBRF
ENSG00000151834	-2.10938	0.231747	4.24654e-08	4.50042e-07	73.5368	64.3303	48.5133	13.3695	16.0927	13.9109	GABRA2
ENSG00000088386	-1.53506	0.345065	4.28887e-08	4.54285e-07	165.191	237.527	124.958	57.6561	58.7383	66.7723	SLC15A1
ENSG00000167703	1.16069	2.23564	4.39454e-08	4.64485e-07	188.638	283.053	186.703	548.151	508.529	420.109	SLC43A2
ENSG00000067798	1.47037	2.77092	4.40023e-08	4.64839e-07	122.561	205.857	119.078	350.95	344.383	550.871	NAV3
ENSG00000184838	-1.2332	0.425374	4.50269e-08	4.7465e-07	197.164	155.382	160.241	75.2036	70.8078	72.3367	PRR16
ENSG00000127415	-1.26439	0.416276	4.51797e-08	4.76008e-07	952.781	619.55	1089.34	442.03	292.082	372.812	IDUA
ENSG00000142449	2.32255	5.00215	4.5614e-08	4.80329e-07	12.789	58.3921	24.9917	156.256	120.695	209.591	FBN3
ENSG00000165996	1.1481	2.21623	4.57441e-08	4.81443e-07	108.707	96.9902	129.369	215.584	264.725	257.815	HACD1
ENSG00000172478	2.77494	6.84448	4.63272e-08	4.87062e-07	3.19725	14.8454	5.8804	55.1493	61.1522	51.934	C2orf54
ENSG00000100170	2.95768	7.76876	4.7235e-08	4.9608e-07	3.19725	15.8351	7.35049	79.3816	38.6224	90.8845	SLC5A1
ENSG00000254860	-1.13478	0.455405	4.74177e-08	4.97735e-07	343.172	320.662	395.457	175.475	123.109	183.624	TMEM9B-AS1
ENSG00000225886	5.12713	34.9478	4.74881e-08	4.9821e-07	1.06575	0.989696	1.4701	49.3001	35.4039	35.2409	AL445490.1
ENSG00000241399	1.15914	2.23324	5.11392e-08	5.35382e-07	101.246	142.516	102.907	269.897	270.357	237.413	CD302
ENSG00000183378	-2.72763	0.150973	5.31307e-08	5.55057e-07	143.876	53.4436	202.874	20.0543	8.04634	32.4588	OVCH2
ENSG00000250644	-1.67406	0.31337	5.31611e-08	5.55082e-07	90.5888	76.2066	107.317	25.9035	28.1622	31.5314	AC068580.4
ENSG00000170927	-1.45396	0.365018	5.44037e-08	5.65783e-07	205.69	141.527	214.634	71.8612	51.4966	81.6106	PKHD1
ENSG00000004777	1.85664	3.62162	5.477e-08	5.68885e-07	91.6546	272.167	117.608	406.099	671.869	672.36	ARHGAP33
ENSG00000156253	-1.12365	0.45893	5.58262e-08	5.78642e-07	1263.98	1600.34	1008.49	716.941	573.704	487.809	RWDD2B
ENSG00000078900	1.46827	2.76689	5.60383e-08	5.80537e-07	44.7615	88.083	63.2143	167.119	182.652	194.753	TP73
ENSG00000177614	1.41326	2.66338	5.67348e-08	5.87445e-07	460.404	247.424	614.501	1098.81	1186.84	1226.01	PGBD5
ENSG00000232160	-1.15463	0.449182	5.88524e-08	6.08418e-07	241.925	207.836	221.985	118.655	97.3607	85.3202	RAP2C-AS1
ENSG00000115919	1.63125	3.09781	5.98426e-08	6.18009e-07	74.6026	33.6497	57.3339	191.351	140.811	178.987	KYNU
ENSG00000259828	-2.60216	0.164692	5.99925e-08	6.19235e-07	76.7341	38.5982	44.103	7.52036	11.2649	7.41914	AL355596.1
ENSG00000170962	1.00622	2.00865	6.10372e-08	6.29363e-07	190.769	139.547	173.472	334.238	336.337	339.426	PDGFD
ENSG00000159335	1.07569	2.10772	6.25725e-08	6.43853e-07	8762.6	11785.3	7810.64	21834.9	22665.7	15276.9	PTMS
ENSG00000184408	-2.90535	0.133476	6.28925e-08	6.46475e-07	72.4711	24.7424	69.0946	9.19155	7.24171	5.56436	KCND2
ENSG00000180066	2.95313	7.74426	6.40482e-08	6.57331e-07	5.32875	18.8042	1.4701	56.8205	89.3144	63.0627	C10orf91
ENSG00000130700	1.34468	2.53974	6.46254e-08	6.62569e-07	77.7998	49.4848	72.0348	158.763	164.145	180.842	GATA5
ENSG00000105388	-2.80305	0.143284	6.53617e-08	6.69425e-07	10444.4	7196.08	6522.83	1811.57	504.505	1146.26	CEACAM5
ENSG00000101463	3.8055	13.982	6.61172e-08	6.76813e-07	3.19725	1.97939	2.9402	46.7933	27.3576	38.0231	SYNDIG1
ENSG00000273162	2.02558	4.07157	6.68473e-08	6.83229e-07	20.2493	18.8042	14.701	55.9849	84.4866	80.6832	AL133215.2
ENSG00000236204	-1.31204	0.40275	6.70399e-08	6.84843e-07	134.285	128.661	124.958	48.4645	51.4966	56.571	LINC01376
ENSG00000246100	-2.87739	0.136088	6.79002e-08	6.93275e-07	54.3533	125.691	33.8123	8.35595	7.24171	13.9109	LINC00900
ENSG00000198125	1.07774	2.11073	6.86959e-08	7.01038e-07	321.857	342.435	210.224	667.641	572.095	614.862	MB
ENSG00000170412	-1.00622	0.497849	6.97064e-08	7.10983e-07	10976.2	7075.34	9490.96	5132.23	4765.04	3813.44	GPRC5C
ENSG00000270168	2.68575	6.43413	6.99039e-08	7.12632e-07	20.2493	15.8351	19.1113	127.01	38.6224	189.188	AC004233.2
ENSG00000187837	-1.08718	0.47068	7.02442e-08	7.15365e-07	3187.66	3099.73	2014.04	1294.34	1091.89	1523.71	HIST1H1C
ENSG00000247400	1.0722	2.10263	7.08042e-08	7.20697e-07	161.994	135.588	122.018	331.731	280.817	272.654	DNAJC3-AS1
ENSG00000053918	1.32453	2.50451	7.08945e-08	7.21246e-07	59.682	69.2787	101.437	178.817	200.354	191.043	KCNQ1
ENSG00000186684	1.459	2.74918	7.30702e-08	7.42237e-07	45.8273	50.4745	54.3937	143.722	160.122	108.505	CYP27C1
ENSG00000121236	1.11806	2.17055	7.3584e-08	7.47074e-07	236.597	204.867	163.181	407.771	527.84	381.159	TRIM6
ENSG00000174502	2.35066	5.10058	7.42908e-08	7.53478e-07	13.8548	17.8145	8.82059	69.3544	47.4734	94.5941	SLC26A9
ENSG00000115461	1.29776	2.45848	7.47334e-08	7.57191e-07	3449.84	4867.33	4125.1	12952.6	6219.82	11418.1	IGFBP5
ENSG00000164045	1.35728	2.56201	7.53981e-08	7.63146e-07	338.909	634.395	323.422	944.223	1325.23	1060.01	CDC25A
ENSG00000077522	4.00438	16.0487	7.78677e-08	7.86936e-07	1.06575	3.95879	1.4701	29.2458	37.8178	41.7327	ACTN2
ENSG00000139915	-2.59574	0.165426	7.86385e-08	7.93916e-07	45.8273	53.4436	51.4535	11.6983	3.21854	10.2013	MDGA2
ENSG00000249867	-1.6908	0.309756	7.96301e-08	8.03109e-07	109.772	101.939	86.7358	35.9306	20.9205	36.1683	AC090833.1
ENSG00000163661	-1.20514	0.433728	7.98332e-08	8.04748e-07	1614.61	2334.69	1158.44	766.241	700.836	750.261	PTX3
ENSG00000118655	1.04112	2.05782	8.16938e-08	8.23084e-07	576.571	661.117	445.44	1030.29	1399.26	1040.54	DCLRE1B
ENSG00000167550	1.42148	2.67859	8.17492e-08	8.23224e-07	59.682	51.4642	48.5133	114.477	162.536	152.092	RHEBL1
ENSG00000187689	2.14482	4.42238	8.29832e-08	8.34802e-07	30.9068	27.7115	94.0863	157.092	220.47	284.71	AMTN
ENSG00000189283	-1.27317	0.413751	8.34642e-08	8.3879e-07	402.854	299.878	505.714	190.516	129.546	178.987	FHIT
ENSG00000248663	2.10325	4.29675	8.41582e-08	8.44052e-07	13.8548	20.7836	14.701	56.8205	90.119	66.7723	LINC00992
ENSG00000224093	-1.58324	0.333731	8.56905e-08	8.57684e-07	94.8518	139.547	163.181	35.9306	49.8873	46.3697	AL109613.1
ENSG00000029993	1.17637	2.26008	8.78645e-08	8.77229e-07	1818.17	3180.88	1833.21	4625.86	5947.05	4875.31	HMGB3
ENSG00000137337	1.06187	2.08764	9.10901e-08	9.0806e-07	1997.22	3286.78	1994.92	4793.81	5147.24	5262.03	MDC1
ENSG00000159231	1.71742	3.28848	9.20705e-08	9.16912e-07	69.2738	120.743	49.9834	230.624	358.062	207.736	CBR3
ENSG00000255983	-2.4213	0.186688	9.38801e-08	9.33526e-07	85.2601	34.6394	73.5049	11.6983	10.4602	13.9109	AC007848.1
ENSG00000145088	1.40756	2.65289	9.41099e-08	9.35341e-07	46.893	47.5054	42.6329	112.805	115.063	137.254	EAF2
ENSG00000242265	1.41753	2.67128	9.45062e-08	9.38809e-07	4309.9	10027.6	4779.29	17070.4	15465.1	18538.6	PEG10
ENSG00000255227	-2.81151	0.142446	9.49978e-08	9.42748e-07	49.0245	34.6394	55.8638	9.19155	2.4139	8.34654	AC090124.2
ENSG00000182685	1.24804	2.37519	9.5117e-08	9.43458e-07	124.693	87.0933	142.6	254.021	254.264	328.297	BRICD5
ENSG00000129355	1.43102	2.69637	9.68413e-08	9.60081e-07	193.967	383.013	189.643	550.657	797.392	726.149	CDKN2D
ENSG00000177738	1.03856	2.05418	9.92572e-08	9.82558e-07	207.821	166.269	220.515	472.947	360.476	383.941	AC025171.1
ENSG00000182511	-2.29533	0.203722	9.96436e-08	9.8589e-07	43.6958	63.3406	55.8638	7.52036	14.4834	11.1287	FES
ENSG00000115590	2.56632	5.92298	1.00769e-07	9.96031e-07	7.46026	15.8351	4.4103	49.3001	68.3939	52.8614	IL1R2
ENSG00000066735	1.06773	2.09613	1.03415e-07	1.02066e-06	265.372	330.559	396.927	588.259	823.945	663.086	KIF26A
ENSG00000062582	1.03159	2.04428	1.03593e-07	1.02089e-06	890.968	860.046	807.084	1390.43	2281.94	1558.02	MRPS24
ENSG00000196739	-1.10803	0.463928	1.04068e-07	1.02455e-06	836.614	925.366	1067.29	342.594	394.271	575.911	COL27A1
ENSG00000059804	-2.95883	0.128619	1.05804e-07	1.03907e-06	49.0245	31.6703	32.3422	4.17798	4.02317	6.49175	SLC2A3
ENSG00000140398	-1.00274	0.499051	1.06769e-07	1.04801e-06	1122.24	778.891	1149.62	439.523	531.863	549.944	NEIL1
ENSG00000149527	-1.10531	0.464803	1.07307e-07	1.05278e-06	1291.69	1761.66	1662.68	706.078	551.979	934.812	PLCH2
ENSG00000164093	-2.19699	0.218093	1.07508e-07	1.05423e-06	50.0903	50.4745	51.4535	10.8627	12.8741	9.27393	PITX2
ENSG00000100739	1.80334	3.49028	1.07911e-07	1.05714e-06	39.4328	27.7115	29.402	143.722	76.4402	117.779	BDKRB1
ENSG00000145649	5.08919	34.0408	1.07876e-07	1.05714e-06	2.1315	0.989696	0	29.2458	35.4039	51.0066	GZMA
ENSG00000165935	-1.31745	0.401243	1.09211e-07	1.06882e-06	208.887	138.557	194.053	62.6696	77.2449	76.9736	SMCO2
ENSG00000080493	1.37616	2.59577	1.10977e-07	1.08395e-06	223.808	266.228	342.533	868.184	447.376	841.146	SLC4A4
ENSG00000203706	1.58336	2.99667	1.13634e-07	1.10773e-06	28.7753	41.5672	30.8721	106.956	90.9236	107.578	SERTAD4-AS1
ENSG00000186897	1.19006	2.28162	1.14607e-07	1.11666e-06	87.3916	119.753	107.317	202.214	275.989	239.267	C1QL4
ENSG00000138092	1.51369	2.8554	1.14927e-07	1.11923e-06	269.635	591.838	282.259	894.087	1394.43	983.964	CENPO
ENSG00000125726	1.45695	2.74528	1.15877e-07	1.12792e-06	183.309	358.27	155.83	558.178	632.442	732.641	CD70
ENSG00000189057	1.66416	3.16929	1.16044e-07	1.12844e-06	140.679	439.425	241.096	809.692	1042.81	753.971	FAM111B
ENSG00000244588	2.05792	4.16386	1.18577e-07	1.15194e-06	15.9863	49.4848	19.1113	101.107	125.523	131.69	RAD21L1
ENSG00000166046	-1.21938	0.429467	1.18868e-07	1.15346e-06	1234.14	1842.81	1308.39	797.158	441.744	645.466	TCP11L2
ENSG00000049541	1.10806	2.15555	1.19408e-07	1.15774e-06	467.865	780.87	535.116	1218.3	1503.86	1126.78	RFC2
ENSG00000198074	3.92145	15.1521	1.20004e-07	1.16296e-06	41.5643	177.156	33.8123	1478.17	1202.12	1158.31	AKR1B10
ENSG00000128408	1.6845	3.21429	1.21904e-07	1.17964e-06	37.3013	87.0933	45.5731	178.817	218.86	153.02	RIBC2
ENSG00000125775	1.15394	2.22521	1.22078e-07	1.18074e-06	306.936	263.259	214.634	574.89	449.79	727.076	SDCBP2
ENSG00000213626	1.38402	2.60995	1.24126e-07	1.1988e-06	96.9833	176.166	124.958	295.801	299.324	447.003	LBH
ENSG00000138769	1.75853	3.38353	1.26925e-07	1.22225e-06	29.841	32.66	27.9319	81.0527	136.788	89.0297	CDKL2
ENSG00000248161	2.12869	4.37321	1.28147e-07	1.23223e-06	22.3808	27.7115	7.35049	71.0256	83.6819	104.795	AC098487.1
ENSG00000171812	1.44746	2.72727	1.31907e-07	1.26532e-06	73.5368	87.0933	89.676	311.677	165.755	204.026	COL8A2
ENSG00000233476	-1.50493	0.352348	1.34225e-07	1.28506e-06	293.081	161.321	270.498	63.5052	107.821	83.4654	EEF1A1P6
ENSG00000144834	-1.74873	0.297564	1.36004e-07	1.30083e-06	157.731	218.723	107.317	30.917	56.3244	57.4984	TAGLN3
ENSG00000129654	1.5589	2.94629	1.36289e-07	1.30293e-06	487.048	280.084	568.928	1860.04	1249.6	819.815	FOXJ1
ENSG00000168917	-1.09307	0.468763	1.36449e-07	1.30383e-06	260.043	275.136	198.463	110.299	119.89	114.997	SLC35G2
ENSG00000272655	1.28153	2.43097	1.3749e-07	1.30999e-06	108.707	62.3509	86.7358	197.2	221.274	206.809	POLR2J4
ENSG00000214900	1.28907	2.44371	1.39232e-07	1.32404e-06	98.0491	168.248	94.0863	274.911	298.519	313.459	LINC01588
ENSG00000179314	-1.04891	0.483332	1.39494e-07	1.32589e-06	2642	4396.23	2994.59	1494.88	1843.42	1511.65	WSCD1
ENSG00000115507	1.16587	2.24368	1.40898e-07	1.3386e-06	127.89	85.1139	107.317	229.789	222.079	266.162	OTX1
ENSG00000149243	1.10819	2.15575	1.4274e-07	1.35285e-06	222.742	180.125	180.822	526.425	355.648	377.449	KLHL35
ENSG00000123612	1.43953	2.71233	1.43915e-07	1.36334e-06	45.8273	63.3406	58.804	147.9	121.5	186.406	ACVR1C
ENSG00000126016	1.1119	2.1613	1.45445e-07	1.37651e-06	77.7998	94.0212	91.1461	188.009	184.261	195.68	AMOT
ENSG00000172828	-1.37179	0.386411	1.49551e-07	1.41268e-06	147.074	159.341	227.865	55.9849	78.0495	71.4093	CES3
ENSG00000132965	1.6651	3.17135	1.53452e-07	1.44746e-06	125.759	57.4024	135.249	446.208	241.39	316.241	ALOX5AP
ENSG00000260196	1.62374	3.08173	1.53669e-07	1.44881e-06	29.841	33.6497	44.103	132.86	87.7051	107.578	AC124798.1
ENSG00000197256	-1.04603	0.484298	1.55239e-07	1.46292e-06	11268.2	7098.1	10718.5	5665.34	4205.02	4214.07	KANK2
ENSG00000160051	1.05853	2.08281	1.55657e-07	1.46616e-06	93.7861	106.887	104.377	198.872	223.688	212.373	IQCC
ENSG00000213442	-1.02798	0.490398	1.57641e-07	1.48344e-06	414.577	286.022	383.696	177.146	172.192	181.769	RPL18AP3
ENSG00000250673	-1.95516	0.257893	1.6079e-07	1.51236e-06	61.8135	62.3509	63.2143	19.2187	17.7019	11.1287	REELD1
ENSG00000167216	1.32613	2.50729	1.60912e-07	1.51267e-06	47.9588	54.4333	47.0432	132.86	120.695	122.416	KATNAL2
ENSG00000188760	1.29355	2.45131	1.63609e-07	1.53668e-06	63.945	72.2478	51.4535	170.461	136.788	156.729	TMEM198
ENSG00000173207	1.07123	2.10123	1.64239e-07	1.54187e-06	2842.36	4470.46	2649.12	6352.2	7991.62	6595.62	CKS1B
ENSG00000169474	1.39203	2.62448	1.71624e-07	1.60512e-06	239.794	264.249	144.07	649.258	385.42	674.215	SPRR1A
ENSG00000235899	2.75658	6.75792	1.7659e-07	1.64922e-06	13.8548	3.95879	7.35049	63.5052	35.4039	71.4093	LINC01564
ENSG00000270157	1.49502	2.81868	1.82558e-07	1.70176e-06	36.2355	62.3509	49.9834	157.092	114.258	148.383	AC004918.3
ENSG00000188486	1.34117	2.53357	1.84493e-07	1.71737e-06	1578.38	2963.15	1559.77	4583.24	6705.01	4176.05	H2AFX
ENSG00000176884	2.87461	7.33406	1.8666e-07	1.73672e-06	8.52601	2.96909	5.8804	48.4645	37.0132	40.8053	GRIN1
ENSG00000183671	-1.37752	0.38488	1.8739e-07	1.7427e-06	401.788	213.774	248.447	93.5867	121.5	117.779	GPR1
ENSG00000253339	1.19558	2.29037	1.89091e-07	1.75687e-06	1607.15	1378.65	1620.05	4946.72	2418.73	3181.89	AC111149.2
ENSG00000174501	-1.2944	0.407705	1.89557e-07	1.76025e-06	1592.23	1594.4	1628.87	961.77	420.019	581.475	ANKRD36C
ENSG00000214922	1.16836	2.24756	1.89632e-07	1.76025e-06	128.956	96.0006	135.249	254.021	232.539	319.951	HLA-F-AS1
ENSG00000272583	3.28838	9.77018	1.90048e-07	1.76328e-06	3.19725	5.93818	1.4701	35.095	35.4039	38.9505	AL592494.3
ENSG00000133321	1.71151	3.27504	1.94117e-07	1.79935e-06	30.9068	52.4539	29.402	156.256	122.304	94.5941	RARRES3
ENSG00000183971	-1.3119	0.402789	1.99989e-07	1.85032e-06	297.344	444.374	235.216	143.722	137.592	113.142	NPW
ENSG00000240038	-1.60494	0.328749	2.06084e-07	1.90227e-06	423.103	275.136	668.895	161.27	102.993	184.551	AMY2B
ENSG00000230928	-2.14995	0.22532	2.06798e-07	1.90797e-06	72.4711	58.3921	101.437	26.739	10.4602	14.8383	AL139241.1
ENSG00000114737	1.33428	2.52149	2.0831e-07	1.92014e-06	72.4711	55.423	64.6844	127.846	174.606	182.696	CISH
ENSG00000152784	-1.33531	0.396307	2.08876e-07	1.92356e-06	1959.92	3836.06	1881.73	1208.27	854.521	981.182	PRDM8
ENSG00000176244	2.502	5.66469	2.11758e-07	1.94829e-06	6.3945	48.4951	14.701	136.202	143.225	121.488	ACBD7
ENSG00000240922	-2.19779	0.217972	2.13956e-07	1.9676e-06	82.0628	44.5363	58.804	13.3695	9.65561	17.6205	LSAMP-AS1
ENSG00000176092	1.61183	3.05639	2.15501e-07	1.97905e-06	79.9313	173.197	117.608	243.158	499.678	392.287	CRYBG2
ENSG00000281406	1.15713	2.23013	2.17096e-07	1.99185e-06	100.181	153.403	138.189	245.665	304.152	323.66	BLACAT1
ENSG00000063127	-1.52382	0.347763	2.18853e-07	2.0058e-06	90.5888	82.1448	98.4966	28.4102	30.5761	35.2409	SLC6A16
ENSG00000183690	1.74812	3.3592	2.22427e-07	2.03512e-06	21.315	23.7527	24.9917	86.0663	65.1753	83.4654	EFHC2
ENSG00000227070	-1.99828	0.250298	2.22603e-07	2.03579e-06	78.8656	51.4642	57.3339	17.5475	12.8741	16.6931	AC104170.1
ENSG00000114378	2.07361	4.20938	2.26742e-07	2.07268e-06	23.4465	41.5672	20.5814	123.668	69.1985	172.495	HYAL1
ENSG00000163898	-1.33462	0.396495	2.28796e-07	2.08953e-06	392.196	622.519	308.721	196.365	148.053	181.769	LIPH
ENSG00000142273	-1.32284	0.399747	2.32717e-07	2.12045e-06	689.541	1205.45	754.161	279.089	306.566	474.825	CBLC
ENSG00000263563	-1.41762	0.374329	2.38821e-07	2.17108e-06	188.638	279.094	158.771	89.4087	85.2912	60.2806	AC138761.1
ENSG00000100479	1.62703	3.08876	2.4193e-07	2.19632e-06	138.548	390.93	174.942	623.354	877.051	681.634	POLE2
ENSG00000100478	-1.0559	0.480998	2.44301e-07	2.21675e-06	286.687	282.063	285.199	128.682	168.168	113.142	AP4S1
ENSG00000166833	1.07168	2.10188	2.47414e-07	2.24097e-06	588.294	992.665	879.119	1696.26	1462.82	2011.52	NAV2
ENSG00000271430	-1.28292	0.410963	2.54344e-07	2.29535e-06	538.204	302.847	598.33	220.597	191.503	178.059	NA
ENSG00000135362	1.26324	2.40035	2.55462e-07	2.30439e-06	252.583	133.609	264.618	583.246	469.102	503.574	PRR5L
ENSG00000223653	-2.57565	0.167746	2.5696e-07	2.3158e-06	38.367	33.6497	45.5731	7.52036	5.63244	6.49175	AL078459.1
ENSG00000204983	-2.6784	0.156215	2.63476e-07	2.37084e-06	44.7615	28.7012	58.804	9.19155	4.8278	6.49175	PRSS1
ENSG00000279192	-1.34681	0.39316	2.63546e-07	2.37084e-06	257.912	365.198	345.473	118.655	88.5097	174.35	PWAR5
ENSG00000233077	2.1205	4.34846	2.6881e-07	2.416e-06	14.9205	24.7424	8.82059	89.4087	65.1753	62.1353	LINC01271
ENSG00000250303	1.07243	2.10297	2.71843e-07	2.44215e-06	126.824	106.887	122.018	212.241	283.231	251.324	AP002884.1
ENSG00000147606	-1.56585	0.337779	2.72071e-07	2.44309e-06	189.704	122.722	176.412	57.6561	35.4039	72.3367	SLC26A7
ENSG00000139219	2.52579	5.7589	2.72424e-07	2.44515e-06	2795.46	938.232	2549.15	16684.3	8833.27	10660.4	COL2A1
ENSG00000165948	1.10268	2.14754	2.73156e-07	2.45062e-06	163.06	210.805	123.488	331.731	370.936	372.812	IFI27L1
ENSG00000013725	1.76986	3.41021	2.7937e-07	2.50183e-06	23.4465	38.5982	20.5814	75.2036	107.016	103.868	CD6
ENSG00000106399	1.07753	2.11041	2.84468e-07	2.54403e-06	536.073	899.634	576.279	1231.67	1591.57	1428.19	RPA3
ENSG00000108830	2.07366	4.20952	2.86999e-07	2.56551e-06	10.6575	21.7733	11.7608	60.1629	65.98	63.0627	RND2
ENSG00000033867	-1.08456	0.471535	2.8719e-07	2.56606e-06	8130.61	11608.1	8306.06	5220.8	3151.75	4853.05	SLC4A7
ENSG00000227403	1.23554	2.3547	2.95126e-07	2.63341e-06	101.246	141.527	97.0265	291.623	304.956	206.809	LINC01806
ENSG00000141469	-3.36111	0.0973209	2.95651e-07	2.63691e-06	1281.03	1352.91	1905.25	189.68	42.6456	209.591	SLC14A1
ENSG00000204385	-1.25593	0.418723	3.02396e-07	2.69101e-06	189.704	257.321	205.814	79.3816	77.2449	117.779	SLC44A4
ENSG00000080644	1.65495	3.14912	3.08328e-07	2.74011e-06	23.4465	25.7321	29.402	71.0256	87.7051	87.175	CHRNA3
ENSG00000244607	-2.03498	0.244011	3.12849e-07	2.77655e-06	56.4848	48.4951	52.9236	12.5339	11.2649	14.8383	CCDC13
ENSG00000042062	1.75873	3.384	3.15905e-07	2.79866e-06	27.7095	40.5776	45.5731	138.709	80.4634	164.149	RIPOR3
ENSG00000136542	-3.09307	0.117191	3.24393e-07	2.87129e-06	21.315	42.5569	54.3937	5.01357	2.4139	6.49175	GALNT5
ENSG00000272347	1.83687	3.57235	3.40925e-07	3.00688e-06	24.5123	20.7836	20.5814	80.2171	58.7383	97.3763	AC116351.2
ENSG00000159147	1.0598	2.08465	3.47975e-07	3.0636e-06	235.531	408.745	307.251	642.573	722.561	620.426	DONSON
ENSG00000138111	1.14893	2.21749	3.48983e-07	3.06975e-06	101.246	144.496	120.548	222.268	314.612	276.363	MFSD13A
ENSG00000184867	-1.42606	0.372146	3.49564e-07	3.07287e-06	323.988	163.3	245.507	96.0935	104.602	71.4093	ARMCX2
ENSG00000237807	1.7172	3.28798	3.51133e-07	3.08319e-06	22.3808	24.7424	19.1113	72.6968	76.4402	70.4819	AC022034.2
ENSG00000172243	3.46447	11.0385	3.55674e-07	3.11892e-06	3.19725	1.97939	4.4103	39.273	25.7483	37.0957	CLEC7A
ENSG00000244398	-1.23045	0.426183	3.63256e-07	3.18258e-06	637.319	330.559	567.458	217.255	195.526	241.122	AC116533.1
ENSG00000166670	-1.67633	0.312878	3.64488e-07	3.19196e-06	455.076	176.166	479.252	128.682	88.5097	129.835	MMP10
ENSG00000162511	2.61348	6.11979	3.71747e-07	3.25123e-06	8.52601	3.95879	11.7608	35.9306	57.129	50.0792	LAPTM5
ENSG00000084628	2.34985	5.09773	3.74506e-07	3.27247e-06	12.789	20.7836	2.9402	66.8476	67.5893	60.2806	NKAIN1
ENSG00000165511	-1.26588	0.415846	3.85455e-07	3.36074e-06	170.52	123.712	141.129	66.012	53.9105	61.2079	C10orf25
ENSG00000049769	1.07245	2.10301	3.87925e-07	3.38019e-06	286.687	182.104	301.37	541.466	589.797	482.244	PPP1R3F
ENSG00000232855	-2.27207	0.207032	3.88028e-07	3.38019e-06	51.156	101.939	66.1545	21.7255	7.24171	16.6931	AF165147.1
ENSG00000163915	-1.15082	0.450369	3.89397e-07	3.39063e-06	175.849	192.991	173.472	98.6002	71.6124	74.1914	IGF2BP2-AS1
ENSG00000240891	-1.21595	0.430489	3.89639e-07	3.39125e-06	1105.18	2288.18	1380.42	631.71	662.214	762.317	PLCXD2
ENSG00000105409	1.40971	2.65684	3.98963e-07	3.46783e-06	225.939	502.766	323.422	654.271	1081.43	1062.79	ATP1A3
ENSG00000179673	2.07917	4.22564	4.01329e-07	3.48686e-06	14.9205	19.7939	7.35049	60.9985	61.1522	61.2079	RPRML
ENSG00000182481	1.20981	2.31307	4.1319e-07	3.57893e-06	3815.39	6252.9	3423.86	8431.16	13363.4	9420.46	KPNA2
ENSG00000166927	-2.62546	0.162054	4.13519e-07	3.58022e-06	67.1423	33.6497	82.3255	10.0271	4.02317	15.7657	MS4A7
ENSG00000128045	2.17404	4.51286	4.15135e-07	3.58951e-06	13.8548	12.8661	11.7608	42.6154	57.9336	74.1914	RASL11B
ENSG00000103522	2.21044	4.62818	4.1751e-07	3.60689e-06	14.9205	28.7012	7.35049	76.0392	62.7614	104.795	IL21R
ENSG00000254389	1.10631	2.15294	4.23695e-07	3.65554e-06	125.759	148.454	89.676	276.582	256.678	256.888	RHPN1-AS1
ENSG00000103196	1.29488	2.45356	4.26172e-07	3.67372e-06	96.9833	92.0418	111.728	167.955	291.277	276.363	CRISPLD2
ENSG00000166275	-1.03723	0.487262	4.31304e-07	3.71472e-06	671.423	513.652	508.654	276.582	332.314	216.083	BORCS7
ENSG00000226053	-2.15971	0.223801	4.39031e-07	3.778e-06	43.6958	56.4127	77.9152	13.3695	8.85097	17.6205	LINC01776
ENSG00000242866	-1.56795	0.337286	4.43379e-07	3.8088e-06	86.3258	93.0315	117.608	31.7526	25.7483	42.6601	STRC
ENSG00000187193	1.54082	2.9096	4.44836e-07	3.81965e-06	384.736	145.485	364.585	721.119	763.598	1113.8	MT1X
ENSG00000149256	-1.09697	0.467497	4.56208e-07	3.91391e-06	5421.47	7898.77	6359.65	4117.81	2366.43	2716.33	TENM4
ENSG00000227252	1.85251	3.61128	4.62783e-07	3.96345e-06	21.315	14.8454	17.6412	64.3408	68.3939	61.2079	AC105760.2
ENSG00000230202	-1.05435	0.481513	4.65176e-07	3.98051e-06	352.764	245.445	370.465	149.572	162.536	153.02	AL450405.1
ENSG00000251011	-3.16035	0.111851	4.69944e-07	4.01957e-06	35.1698	27.7115	27.9319	4.17798	4.02317	1.85479	TMEM108-AS1
ENSG00000231711	1.13676	2.19887	4.72402e-07	4.03711e-06	76.7341	110.846	80.8554	190.516	205.182	197.535	LINC00899
ENSG00000073737	-1.69213	0.309469	4.79438e-07	4.09195e-06	354.895	786.809	283.729	185.502	111.844	144.673	DHRS9
ENSG00000050555	1.19196	2.28463	4.86166e-07	4.1458e-06	89.5231	165.279	135.249	325.047	281.622	284.71	LAMC3
ENSG00000135617	1.13423	2.19501	4.86564e-07	4.14741e-06	256.846	415.672	304.31	615.834	903.604	626.918	PRADC1
ENSG00000186564	1.36644	2.57833	4.88608e-07	4.15946e-06	44.7615	45.526	45.5731	127.01	97.3607	126.125	FOXD2
ENSG00000249328	-2.7768	0.145915	4.98842e-07	4.23567e-06	889.902	308.785	1133.45	141.216	100.579	98.3037	AC036214.1
ENSG00000106133	1.11102	2.15999	5.02763e-07	4.26348e-06	73.5368	73.2375	82.3255	153.75	170.582	168.786	NSUN5P2
ENSG00000277268	-1.2554	0.418877	5.10582e-07	4.32609e-06	163.06	162.31	155.83	56.8205	86.9005	57.4984	LHX1-DT
ENSG00000168772	3.1898	9.12486	5.11607e-07	4.33292e-06	3.19725	0.989696	10.2907	45.1221	41.841	33.3862	CXXC4
ENSG00000196584	1.23637	2.35604	5.2277e-07	4.41802e-06	315.462	608.663	324.892	873.197	1134.53	941.304	XRCC2
ENSG00000162944	-1.44298	0.367806	5.24663e-07	4.43024e-06	98.0491	112.825	98.4966	42.6154	28.9668	42.6601	RFTN2
ENSG00000161642	1.29899	2.46057	5.27053e-07	4.44474e-06	215.282	405.776	199.933	589.93	792.564	644.538	ZNF385A
ENSG00000105991	1.11516	2.16619	5.28738e-07	4.45705e-06	154.534	96.9902	116.138	256.528	291.277	248.541	HOXA1
ENSG00000229619	-1.35291	0.3915	5.33205e-07	4.48898e-06	260.043	225.651	160.241	110.299	77.2449	65.8449	MBNL1-AS1
ENSG00000179023	3.38455	10.4436	5.37588e-07	4.52012e-06	3.19725	0.989696	7.35049	47.6289	26.5529	37.0957	KLHDC7A
ENSG00000111331	3.11003	8.63401	5.38278e-07	4.524e-06	728.974	2502.94	854.127	13904.3	10168.2	11213.1	OAS3
ENSG00000019991	-2.18934	0.219252	5.40423e-07	4.5401e-06	54.3533	130.64	60.2741	19.2187	22.5298	12.0561	HGF
ENSG00000146666	2.17094	4.50318	5.45633e-07	4.57999e-06	11.7233	19.7939	8.82059	51.8069	54.7151	79.7558	LINC00525
ENSG00000162062	1.21247	2.31733	5.69572e-07	4.76989e-06	236.597	315.713	208.754	478.796	797.392	491.518	TEDC2
ENSG00000111664	1.62823	3.09133	5.77973e-07	4.82532e-06	28.7753	26.7218	32.3422	68.5188	101.384	100.158	GNB3
ENSG00000124785	4.90008	29.8587	5.80501e-07	4.84394e-06	0	0	4.4103	45.1221	20.9205	40.8053	NRN1
ENSG00000024422	-1.54309	0.343149	5.83758e-07	4.86702e-06	132.153	190.022	120.548	56.8205	32.99	63.0627	EHD2
ENSG00000137821	-1.01879	0.493531	5.84505e-07	4.8712e-06	658.634	505.735	740.93	325.047	251.046	363.538	LRRC49
ENSG00000010292	1.33125	2.5162	5.85291e-07	4.87571e-06	2615.35	5382.96	2375.68	7659.9	10189.1	8262.15	NCAPD2
ENSG00000170264	1.06309	2.0894	5.86994e-07	4.88578e-06	190.769	179.135	235.216	358.47	527.035	373.739	FAM161A
ENSG00000187672	-1.16907	0.444709	5.88819e-07	4.89275e-06	258.977	388.951	236.686	122.833	125.523	146.528	ERC2
ENSG00000213967	2.92738	7.6073	5.90272e-07	4.90277e-06	6.3945	8.90727	1.4701	28.4102	58.7383	47.297	ZNF726
ENSG00000198908	-1.13595	0.455036	5.93422e-07	4.92687e-06	465.733	281.074	489.543	187.173	178.629	195.68	BHLHB9
ENSG00000105550	-2.83392	0.140251	5.98953e-07	4.96447e-06	638.385	1202.48	583.629	110.299	53.9105	176.205	FGF21
ENSG00000256229	4.86305	29.1021	6.13636e-07	5.07556e-06	0	1.97939	1.4701	21.7255	42.6456	35.2409	ZNF486
ENSG00000168505	1.73376	3.32594	6.16037e-07	5.0933e-06	23.4465	28.7012	20.5814	69.3544	102.189	72.3367	GBX2
ENSG00000132274	2.21392	4.63935	6.18466e-07	5.10911e-06	10.6575	20.7836	26.4618	132.024	53.1058	79.7558	TRIM22
ENSG00000171476	-1.51312	0.350352	6.19932e-07	5.11696e-06	169.454	104.908	172.002	41.7798	45.0595	69.5545	HOPX
ENSG00000198108	1.53242	2.89271	6.1985e-07	5.11696e-06	38.367	38.5982	30.8721	132.024	90.119	91.8119	CHSY3
ENSG00000163131	1.78196	3.43893	6.26823e-07	5.16855e-06	15.9863	35.6291	22.0515	76.0392	86.0958	93.6667	CTSS
ENSG00000244242	-2.1861	0.219744	6.36493e-07	5.24274e-06	123.627	66.3097	99.9667	32.5882	8.04634	23.1848	IFITM10
ENSG00000093134	3.71559	13.1372	6.43353e-07	5.29264e-06	6.3945	0.989696	1.4701	53.4781	19.3112	46.3697	VNN3
ENSG00000213085	1.17364	2.25581	6.49706e-07	5.33978e-06	84.1943	66.3097	60.2741	152.914	168.168	156.729	CFAP45
ENSG00000166741	-1.38464	0.382985	6.62127e-07	5.43356e-06	1848.01	843.221	1362.78	709.42	420.824	421.964	NNMT
ENSG00000188483	1.33737	2.5269	6.97385e-07	5.69459e-06	965.57	396.868	899.701	2175.89	1820.89	1713.82	IER5L
ENSG00000168071	1.01027	2.01429	7.01805e-07	5.72597e-06	325.054	341.445	363.114	511.384	704.859	856.911	CCDC88B
ENSG00000197275	1.56911	2.96722	7.16005e-07	5.82982e-06	91.6546	234.558	91.1461	381.031	453.009	411.763	RAD54B
ENSG00000004838	1.44149	2.716	7.1699e-07	5.83544e-06	52.2218	46.5157	60.2741	178.817	148.053	102.013	ZMYND10
ENSG00000002079	1.62323	3.08063	7.40877e-07	6.0175e-06	58.6163	124.702	60.2741	172.968	256.678	326.442	MYH16
ENSG00000147234	1.68342	3.21189	7.43024e-07	6.03246e-06	29.841	55.423	27.9319	95.2579	117.477	155.802	FRMPD3
ENSG00000100055	1.5377	2.90331	7.53076e-07	6.10657e-06	46.893	95.0109	52.9236	139.544	225.298	204.954	CYTH4
ENSG00000112759	1.18759	2.27772	7.5595e-07	6.12736e-06	1074.28	2247.6	1274.58	3434.3	3867.88	3172.61	SLC29A1
ENSG00000230975	-3.60475	0.0821982	7.60661e-07	6.16052e-06	29.841	31.6703	22.0515	0.835595	1.60927	4.63697	AC012355.1
ENSG00000165810	1.29899	2.46056	7.72766e-07	6.24834e-06	44.7615	47.5054	49.9834	106.956	112.649	129.835	BTNL9
ENSG00000214049	2.42962	5.3875	7.78508e-07	6.2922e-06	21.315	14.8454	4.4103	54.3137	57.129	114.069	UCA1
ENSG00000182798	-2.46632	0.180952	8.10307e-07	6.54121e-06	43.6958	106.887	39.6927	14.2051	12.8741	7.41914	MAGEB17
ENSG00000188095	2.88982	7.41176	8.20699e-07	6.6224e-06	5.32875	7.91757	1.4701	30.917	42.6456	41.7327	MESP2
ENSG00000250786	1.23787	2.35851	8.21939e-07	6.62971e-06	79.9313	78.186	123.488	182.995	217.251	257.815	SNHG18
ENSG00000221990	1.14436	2.21048	8.24263e-07	6.6439e-06	128.956	121.733	85.2657	252.35	288.059	206.809	EXOC3-AS1
ENSG00000283294	2.02081	4.0581	8.40224e-07	6.76342e-06	12.789	11.8764	19.1113	49.3001	55.5197	69.5545	AP005212.4
ENSG00000136689	1.16727	2.24587	8.46063e-07	6.80214e-06	127.89	169.238	97.0265	249.007	334.728	307.895	IL1RN
ENSG00000260077	1.96982	3.91719	8.6057e-07	6.91317e-06	9.59176	17.8145	19.1113	61.8341	63.5661	54.7162	AC104794.2
ENSG00000145536	1.07084	2.10065	8.64539e-07	6.93942e-06	189.704	136.578	196.993	305.828	353.234	436.802	ADAMTS16
ENSG00000261654	1.55936	2.94723	8.73986e-07	7.00391e-06	25.578	30.6806	27.9319	92.7511	73.2217	82.538	AL360270.2
ENSG00000104903	-1.43876	0.368884	8.82531e-07	7.06952e-06	83.1286	111.836	88.2059	33.4238	37.8178	33.3862	LYL1
ENSG00000180998	1.33062	2.5151	8.83221e-07	7.07219e-06	41.5643	69.2787	72.0348	152.078	135.983	169.713	GPR137C
ENSG00000271992	-2.46206	0.181487	9.12111e-07	7.27413e-06	58.6163	50.4745	29.402	9.19155	11.2649	4.63697	AL354872.2
ENSG00000198734	1.09972	2.14314	9.2712e-07	7.37898e-06	136.416	142.516	198.463	411.113	321.049	284.71	F5
ENSG00000003137	1.06662	2.09452	9.28383e-07	7.3858e-06	348.501	290.971	491.013	635.888	852.107	871.75	CYP26B1
ENSG00000112877	1.13631	2.19819	9.29947e-07	7.39257e-06	209.953	359.26	263.148	479.632	728.194	624.136	CEP72
ENSG00000232973	1.55114	2.93048	9.37329e-07	7.44827e-06	30.9068	50.4745	39.6927	133.695	86.0958	136.327	CYP1B1-AS1
ENSG00000124216	1.6001	3.03164	9.4028e-07	7.46574e-06	60.7478	139.547	92.6162	217.255	248.632	424.746	SNAI1
ENSG00000180155	2.33631	5.05009	9.43851e-07	7.48809e-06	10.6575	4.94848	13.2309	45.1221	50.6919	45.4423	LYNX1
ENSG00000092529	-1.80143	0.286889	9.44631e-07	7.49127e-06	149.205	88.083	189.643	60.1629	26.5529	35.2409	CAPN3
ENSG00000133112	-1.11375	0.462092	9.65789e-07	7.64377e-06	134459	67673.5	130368	54016.2	46490.1	53138.7	TPT1
ENSG00000214826	1.38092	2.60435	9.81932e-07	7.75914e-06	157.731	384.002	224.925	529.767	698.422	772.518	DDX12P
ENSG00000110900	1.94989	3.86346	9.93011e-07	7.84043e-06	17.052	39.5879	38.2226	119.49	73.2217	172.495	TSPAN11
ENSG00000162745	1.91354	3.76732	1.0062e-06	7.93505e-06	14.9205	43.5466	24.9917	75.2036	116.672	125.198	OLFML2B
ENSG00000075673	3.64878	12.5427	1.01198e-06	7.97431e-06	3.19725	4.94848	0	25.9035	25.7483	59.3532	ATP12A
ENSG00000092068	1.30183	2.46541	1.02726e-06	8.0851e-06	811.036	1493.45	789.443	3293.08	1812.04	2529	SLC7A8
ENSG00000100373	3.05017	8.28309	1.04872e-06	8.24088e-06	5.32875	10.8867	1.4701	55.9849	24.139	74.1914	UPK3A
ENSG00000109685	1.12683	2.18378	1.07335e-06	8.41778e-06	3263.33	6403.34	3576.75	8935.86	10728.2	9262.8	NSD2
ENSG00000250657	-1.88965	0.269873	1.08644e-06	8.51029e-06	63.945	115.794	70.5647	14.2051	24.139	29.6766	AC097451.1
ENSG00000173432	4.07315	16.8322	1.09235e-06	8.55319e-06	2.1315	0.989696	2.9402	16.7119	35.4039	45.4423	SAA1
ENSG00000142920	1.06161	2.08725	1.12946e-06	8.81941e-06	124.693	117.774	163.181	278.253	236.562	327.37	AZIN2
ENSG00000127946	1.11685	2.16872	1.13341e-06	8.84326e-06	456.141	925.366	636.553	1291.83	1510.3	1577.5	HIP1
ENSG00000255468	1.08783	2.12555	1.15006e-06	8.96963e-06	105.509	89.0727	136.719	259.87	214.033	224.429	AP001107.9
ENSG00000172575	-1.22854	0.426748	1.15726e-06	9.02223e-06	154.534	268.208	188.173	86.0663	85.2912	89.9571	RASGRP1
ENSG00000134020	-3.32485	0.0997974	1.16304e-06	9.06378e-06	25.578	21.7733	39.6927	2.50679	1.60927	4.63697	PEBP4
ENSG00000247746	1.87652	3.67188	1.1988e-06	9.31313e-06	18.1178	15.8351	13.2309	64.3408	53.9105	56.571	USP51
ENSG00000124749	-1.69627	0.308583	1.21312e-06	9.42071e-06	481.719	334.517	433.679	222.268	66.7846	96.4489	COL21A1
ENSG00000152779	2.84834	7.2017	1.22391e-06	9.50076e-06	3.19725	4.94848	8.82059	33.4238	30.5761	53.7888	SLC16A12
ENSG00000231259	-1.09883	0.466896	1.22766e-06	9.52243e-06	306.936	290.971	301.37	142.051	100.579	178.059	AC125232.1
ENSG00000247095	-1.00795	0.497252	1.23046e-06	9.54041e-06	467.865	378.064	304.31	172.968	216.447	183.624	MIR210HG
ENSG00000001617	1.13652	2.1985	1.243e-06	9.62631e-06	565.914	642.313	538.056	1833.3	979.24	1028.48	SEMA3F
ENSG00000143001	1.56458	2.95792	1.24246e-06	9.62631e-06	40.4985	93.0315	42.6329	183.831	147.248	195.68	TMEM61
ENSG00000221845	4.24498	18.9612	1.24632e-06	9.64825e-06	2.1315	0.989696	1.4701	32.5882	21.7251	32.4588	C7orf65
ENSG00000168062	2.23598	4.71083	1.25407e-06	9.70446e-06	10.6575	10.8867	13.2309	73.5324	37.0132	51.934	BATF2
ENSG00000130540	1.6365	3.10911	1.25748e-06	9.72709e-06	39.4328	73.2375	30.8721	111.134	163.341	178.059	SULT4A1
ENSG00000203999	1.51907	2.86607	1.32315e-06	1.021e-05	37.3013	66.3097	30.8721	147.9	127.937	114.997	LINC01270
ENSG00000185347	1.06161	2.08726	1.33729e-06	1.03122e-05	477.456	696.746	473.372	970.962	1481.33	990.456	TEDC1
ENSG00000185633	-1.30703	0.404152	1.34579e-06	1.03617e-05	187.572	143.506	217.575	96.9291	63.5661	60.2806	NDUFA4L2
ENSG00000166825	1.20583	2.30671	1.3558e-06	1.04306e-05	1197.9	1305.41	996.727	1882.6	3983.74	2209.98	ANPEP
ENSG00000135114	3.4762	11.1286	1.37901e-06	1.05886e-05	136.416	463.178	89.676	2658.86	3128.42	1892.81	OASL
ENSG00000178440	-1.07645	0.474194	1.39803e-06	1.07056e-05	175.849	170.228	163.181	81.0527	68.3939	92.7393	LINC00843
ENSG00000229771	-1.68242	0.31156	1.39784e-06	1.07056e-05	106.575	131.63	147.01	60.1629	21.7251	38.0231	AL035665.1
ENSG00000108387	1.65825	3.15633	1.4062e-06	1.07641e-05	23.4465	31.6703	24.9917	81.8883	65.98	106.65	2004-09-01
ENSG00000169668	1.91519	3.77163	1.42126e-06	1.08667e-05	17.052	21.7733	14.701	50.9713	63.5661	89.9571	BCRP2
ENSG00000255029	-2.42164	0.186643	1.44511e-06	1.10363e-05	47.9588	29.6909	51.4535	10.8627	4.8278	8.34654	AC110058.1
ENSG00000197408	2.22529	4.67604	1.44674e-06	1.10445e-05	56.4848	39.5879	27.9319	259.87	59.5429	264.307	CYP2B6
ENSG00000264575	1.05255	2.0742	1.4661e-06	1.11751e-05	91.6546	73.2375	88.2059	167.119	181.043	175.277	LINC00526
ENSG00000101842	-1.50959	0.351212	1.49462e-06	1.13794e-05	737.5	1977.41	755.631	393.565	432.088	394.142	VSIG1
ENSG00000131650	1.42851	2.69168	1.49463e-06	1.13794e-05	55.419	101.939	60.2741	153.75	251.046	184.551	KREMEN2
ENSG00000115290	1.19696	2.29255	1.49565e-06	1.13828e-05	83.1286	136.578	94.0863	198.872	243.804	280.073	GRB14
ENSG00000188613	1.67022	3.18264	1.50765e-06	1.14653e-05	153.468	46.5157	174.942	417.798	387.834	380.231	NANOS1
ENSG00000165887	3.19425	9.15303	1.51149e-06	1.14901e-05	2.1315	4.94848	2.9402	28.4102	29.7715	35.2409	ANKRD2
ENSG00000280623	-2.16214	0.223424	1.55028e-06	1.17714e-05	124.693	109.856	95.5564	42.6154	7.24171	24.1122	PCAT14
ENSG00000227999	4.35049	20.3999	1.55893e-06	1.18281e-05	2.1315	0.989696	1.4701	22.5611	20.9205	50.0792	MTND5P1
ENSG00000103044	-1.18989	0.438335	1.5898e-06	1.20254e-05	11200	19624.7	10104	5738.87	7484.7	4717.65	HAS3
ENSG00000276136	-3.33682	0.0989728	1.61119e-06	1.21779e-05	29.841	18.8042	47.0432	0.835595	4.8278	3.70957	AC016957.2
ENSG00000275896	-3.74704	0.0744783	1.64993e-06	1.24518e-05	267.503	165.279	382.226	39.273	5.63244	15.7657	PRSS2
ENSG00000213599	1.22358	2.33525	1.65997e-06	1.2518e-05	63.945	59.3818	99.9667	158.763	169.778	186.406	SLX1A-SULT1A3
ENSG00000082556	4.71438	26.2525	1.66641e-06	1.2557e-05	0	0.989696	2.9402	30.917	19.3112	41.7327	OPRK1
ENSG00000261273	-2.61775	0.162921	1.66606e-06	1.2557e-05	43.6958	55.423	38.2226	10.8627	1.60927	10.2013	AC138512.1
ENSG00000070669	-1.08225	0.472291	1.6932e-06	1.2732e-05	13541.4	16551.7	11922.5	9053.68	4651.59	6139.34	ASNS
ENSG00000197020	1.33262	2.5186	1.71832e-06	1.28943e-05	53.2875	55.423	35.2824	106.956	137.592	122.416	ZNF100
ENSG00000162687	-2.79206	0.14438	1.71945e-06	1.28979e-05	21.315	69.2787	39.6927	7.52036	4.02317	7.41914	KCNT2
ENSG00000180113	-1.22869	0.426703	1.78617e-06	1.33578e-05	109.772	107.877	138.189	49.3001	49.0827	52.8614	TDRD6
ENSG00000100156	-1.48273	0.357811	1.80011e-06	1.34571e-05	90.5888	71.2581	114.668	32.5882	30.5761	35.2409	SLC16A8
ENSG00000106330	1.01162	2.01618	1.81647e-06	1.35639e-05	303.739	420.621	263.148	631.71	792.564	572.202	MOSPD3
ENSG00000185352	1.26228	2.39875	1.82089e-06	1.35919e-05	62.8793	112.825	64.6844	198.872	179.433	203.099	HS6ST3
ENSG00000163406	1.7383	3.33643	1.86212e-06	1.38839e-05	24.5123	27.7115	57.3339	133.695	83.6819	140.964	SLC15A2
ENSG00000079337	1.02771	2.03879	1.88228e-06	1.40237e-05	415.643	394.889	358.704	1006.06	558.416	821.67	RAPGEF3
ENSG00000029534	1.30943	2.47843	1.88913e-06	1.40642e-05	49.0245	61.3612	51.4535	111.134	124.718	166.931	ANK1
ENSG00000251664	1.541	2.90995	1.89405e-06	1.40902e-05	40.4985	22.763	45.5731	100.271	90.9236	121.488	PCDHA12
ENSG00000173868	2.00762	4.02118	1.90955e-06	1.41895e-05	8.52601	14.8454	16.1711	50.1357	51.4966	55.6436	PHOSPHO1
ENSG00000261268	-3.34468	0.0984351	1.91426e-06	1.42192e-05	29.841	28.7012	19.1113	3.34238	1.60927	2.78218	AC112236.1
ENSG00000115112	1.23385	2.35194	1.94943e-06	1.4475e-05	151.337	234.558	147.01	297.472	432.088	528.614	TFCP2L1
ENSG00000225206	-2.81925	0.141684	1.95282e-06	1.44893e-05	27.7095	72.2478	26.4618	5.01357	4.8278	8.34654	MIR137HG
ENSG00000158815	-1.48259	0.357845	1.98967e-06	1.47297e-05	174.783	134.599	245.507	47.6289	57.9336	92.7393	FGF17
ENSG00000167680	1.11931	2.17243	2.04482e-06	1.51097e-05	1077.47	2168.42	1470.1	3837.05	3674.76	2735.81	SEMA6B
ENSG00000107105	1.08584	2.12261	2.04579e-06	1.51113e-05	510.495	783.84	388.106	1140.59	1301.9	1136.98	ELAVL2
ENSG00000116544	1.71369	3.27998	2.14953e-06	1.57981e-05	14.9205	38.5982	33.8123	84.3951	111.844	89.0297	DLGAP3
ENSG00000215808	1.18818	2.27865	2.17129e-06	1.59431e-05	53.2875	65.32	55.8638	146.229	134.374	117.779	LINC01139
ENSG00000137404	1.36145	2.56943	2.23639e-06	1.63969e-05	152.402	296.909	135.249	416.962	638.879	452.568	NRM
ENSG00000070601	1.99209	3.97812	2.25076e-06	1.649e-05	14.9205	9.89696	23.5216	76.8748	49.8873	60.2806	FRMPD1
ENSG00000155657	-1.96455	0.256219	2.27822e-06	1.66789e-05	43.6958	56.4127	42.6329	11.6983	12.0695	12.9835	TTN
ENSG00000231023	-1.46581	0.362033	2.32968e-06	1.70431e-05	764.143	480.992	636.553	367.662	147.248	166.003	LINC00326
ENSG00000072858	-1.07398	0.475007	2.36477e-06	1.72742e-05	641.582	994.645	526.295	320.033	362.085	346.845	SIDT1
ENSG00000203288	1.16462	2.24175	2.36696e-06	1.72839e-05	61.8135	69.2787	51.4535	137.873	126.328	148.383	TDRKH-AS1
ENSG00000083067	-2.97272	0.127386	2.37425e-06	1.73213e-05	29.841	21.7733	36.7525	3.34238	2.4139	5.56436	TRPM3
ENSG00000179331	2.09909	4.28439	2.37511e-06	1.73213e-05	11.7233	9.89696	10.2907	45.9577	41.841	49.1518	RAB39A
ENSG00000142178	-1.07254	0.475481	2.38771e-06	1.73969e-05	239.794	385.982	317.541	146.229	129.546	173.423	SIK1
ENSG00000106258	-1.88045	0.271599	2.44832e-06	1.77732e-05	98.0491	268.208	101.437	45.9577	50.6919	30.604	CYP3A5
ENSG00000123307	4.2983	19.675	2.47812e-06	1.79566e-05	2.1315	0.989696	2.9402	40.9442	8.85097	64.9175	NEUROD4
ENSG00000109771	-1.50561	0.352181	2.47942e-06	1.79595e-05	218.479	122.722	326.362	72.6968	86.0958	75.1188	LRP2BP
ENSG00000104081	1.20494	2.30528	2.53787e-06	1.83427e-05	788.656	459.219	999.667	2087.32	1350.98	1735.15	BMF
ENSG00000266306	4.27205	19.3203	2.5973e-06	1.87517e-05	1.06575	1.97939	1.4701	22.5611	19.3112	46.3697	AC061975.5
ENSG00000273877	5.3276	40.1576	2.63822e-06	1.90193e-05	1.06575	0.989696	0	28.4102	27.3576	35.2409	AC236972.3
ENSG00000123388	1.32935	2.51289	2.67616e-06	1.92718e-05	33.0383	57.4024	49.9834	122.833	117.477	112.215	HOXC11
ENSG00000228638	-1.01649	0.494318	2.68505e-06	1.93148e-05	338.909	216.744	274.908	136.202	143.225	130.762	FCF1P2
ENSG00000129988	2.69681	6.48368	2.70341e-06	1.94257e-05	8.52601	13.8557	7.35049	65.1764	23.3344	107.578	LBP
ENSG00000139714	1.13345	2.19382	2.77379e-06	1.9881e-05	60.7478	77.1963	60.2741	154.585	150.467	131.69	MORN3
ENSG00000143816	-1.10759	0.464068	2.79391e-06	2.0018e-05	3618.22	3553.01	2926.97	960.099	2045.38	1681.36	WNT9A
ENSG00000220848	-1.4473	0.366707	2.81279e-06	2.01459e-05	118.298	71.2581	114.668	36.7662	34.5993	39.8779	RPS18P9
ENSG00000184995	-1.17708	0.442247	2.86388e-06	2.04601e-05	123.627	110.846	111.728	49.3001	55.5197	48.2244	IFNE
ENSG00000047936	1.79569	3.47182	2.86695e-06	2.04673e-05	84.1943	39.5879	91.1461	198.036	145.639	398.779	ROS1
ENSG00000139292	-1.6976	0.308298	2.89821e-06	2.06681e-05	182.243	79.1757	211.694	60.9985	37.0132	47.297	LGR5
ENSG00000249306	1.99338	3.98167	2.89756e-06	2.06681e-05	13.8548	14.8454	13.2309	40.1086	70.8078	56.571	LINC01411
ENSG00000180257	1.26862	2.40931	2.91646e-06	2.07758e-05	73.5368	59.3818	82.3255	144.558	146.443	225.357	ZNF816
ENSG00000233297	1.33944	2.53053	2.98997e-06	2.12537e-05	44.7615	45.526	35.2824	101.943	92.5329	126.125	RASA4DP
ENSG00000168209	-1.11734	0.460944	3.06607e-06	2.174e-05	26029.9	14694	17551.5	10870.3	6247.98	9744.12	DDIT4
ENSG00000234741	-1.28744	0.409679	3.12655e-06	2.21372e-05	7014.77	2966.12	7107.93	2391.47	1880.43	2728.39	GAS5
ENSG00000244675	-1.73167	0.301104	3.14411e-06	2.22456e-05	56.4848	70.2684	51.4535	20.0543	14.4834	19.4753	AC108676.1
ENSG00000156687	1.02493	2.03486	3.14534e-06	2.22464e-05	174.783	302.847	239.626	443.701	455.423	562	UNC5D
ENSG00000115525	1.02621	2.03667	3.15467e-06	2.22964e-05	109.772	91.0521	119.078	215.584	185.87	247.614	ST3GAL5
ENSG00000006606	1.42882	2.69226	3.17728e-06	2.24243e-05	52.2218	73.2375	55.8638	122.833	136.788	230.921	CCL26
ENSG00000260971	3.44584	10.8968	3.17638e-06	2.24243e-05	3.19725	2.96909	1.4701	30.917	20.1158	35.2409	AC119674.1
ENSG00000204044	1.24718	2.37377	3.21314e-06	2.2637e-05	51.156	60.3715	63.2143	143.722	161.731	107.578	SLC12A5-AS1
ENSG00000157388	1.75294	3.37046	3.22482e-06	2.26871e-05	13.8548	22.763	19.1113	68.5188	54.7151	64.9175	CACNA1D
ENSG00000152495	1.66281	3.16632	3.22821e-06	2.27029e-05	24.5123	55.423	22.0515	96.9291	117.477	114.069	CAMK4
ENSG00000275552	1.68125	3.20706	3.23593e-06	2.27491e-05	34.104	19.7939	38.2226	119.49	66.7846	105.723	AC243965.2
ENSG00000170498	-1.20133	0.434873	3.32706e-06	2.33401e-05	323.988	213.774	188.173	121.997	86.0958	108.505	KISS1
ENSG00000224652	4.12589	17.4589	3.32909e-06	2.3346e-05	2.1315	0.989696	1.4701	30.917	19.3112	29.6766	LINC00885
ENSG00000240370	1.11726	2.16935	3.33265e-06	2.33627e-05	73.5368	71.2581	57.3339	138.709	164.145	138.182	RPL13P5
ENSG00000172244	1.41208	2.6612	3.37981e-06	2.36515e-05	141.745	305.816	117.608	464.591	597.038	449.786	C5orf34
ENSG00000134917	1.60483	3.04161	3.39149e-06	2.37249e-05	15.9863	29.6909	33.8123	78.546	78.8541	81.6106	ADAMTS8
ENSG00000270871	-1.44267	0.367887	3.4395e-06	2.40268e-05	80.9971	114.805	98.4966	30.0814	31.3807	47.297	AC015849.3
ENSG00000271815	2.41239	5.32355	3.45226e-06	2.4082e-05	8.52601	3.95879	11.7608	49.3001	35.4039	39.8779	AC008897.3
ENSG00000278291	1.19372	2.28742	3.49098e-06	2.43349e-05	82.0628	96.0006	76.4451	180.489	251.046	152.092	AL161772.1
ENSG00000014138	1.18638	2.27581	3.5165e-06	2.44956e-05	455.076	866.974	405.747	1188.22	1503.86	1247.34	POLA2
ENSG00000188452	2.24947	4.75508	3.57223e-06	2.48488e-05	9.59176	11.8764	7.35049	33.4238	60.3475	45.4423	CERKL
ENSG00000238228	-2.25612	0.209334	3.57945e-06	2.48817e-05	40.4985	34.6394	52.9236	10.8627	4.8278	11.1287	OR7E7P
ENSG00000166342	-1.16787	0.445077	3.59483e-06	2.49798e-05	253.649	415.672	313.131	147.9	108.626	181.769	NETO1
ENSG00000125878	1.21225	2.31699	3.59758e-06	2.49901e-05	91.6546	116.784	89.676	213.077	305.761	173.423	TCF15
ENSG00000278621	-1.56545	0.337872	3.75647e-06	2.60482e-05	74.6026	60.3715	73.5049	20.0543	21.7251	28.7492	AC037198.2
ENSG00000020181	-1.02599	0.491075	3.83685e-06	2.65555e-05	212.084	284.043	285.199	138.709	102.189	142.819	ADGRA2
ENSG00000173926	1.23604	2.35551	3.9837e-06	2.74701e-05	90.5888	96.0006	98.4966	193.023	168.168	310.677	MARCH3
ENSG00000166831	1.3578	2.56295	4.00432e-06	2.7593e-05	37.3013	49.4848	52.9236	93.5867	116.672	146.528	RBPMS2
ENSG00000248698	-2.60971	0.163832	4.03968e-06	2.78174e-05	40.4985	30.6806	52.9236	11.6983	6.43707	1.85479	LINC01085
ENSG00000204682	1.31892	2.49479	4.0835e-06	2.80996e-05	43.6958	35.6291	51.4535	105.285	123.914	93.6667	CASC10
ENSG00000134215	1.68818	3.2225	4.15947e-06	2.8553e-05	144.942	39.5879	149.95	435.345	333.118	303.258	VAV3
ENSG00000143171	3.55655	11.766	4.16664e-06	2.85807e-05	1.06575	2.96909	2.9402	21.7255	32.1854	26.8944	RXRG
ENSG00000174125	1.80692	3.49895	4.16815e-06	2.85807e-05	38.367	66.3097	45.5731	119.49	111.039	297.693	TLR1
ENSG00000280057	3.00456	8.02535	4.18844e-06	2.87021e-05	2.1315	3.95879	5.8804	32.5882	23.3344	37.0957	AL022069.2
ENSG00000273108	-2.05131	0.241264	4.21403e-06	2.88575e-05	61.8135	44.5363	108.787	10.0271	19.3112	22.2574	AL121929.2
ENSG00000271270	-1.22327	0.428311	4.32548e-06	2.95289e-05	125.759	95.0109	117.608	52.6425	48.278	43.5875	TMCC1-AS1
ENSG00000168477	-1.31841	0.400976	4.37134e-06	2.98317e-05	460.404	685.86	855.598	287.445	160.927	354.264	TNXB
ENSG00000172687	1.57801	2.98557	4.38432e-06	2.98997e-05	25.578	58.3921	42.6329	94.4223	160.927	123.343	ZNF738
ENSG00000258733	4.63349	24.8209	4.43152e-06	3.02008e-05	1.06575	0.989696	1.4701	17.5475	21.7251	46.3697	LINC02328
ENSG00000243335	1.00491	2.00682	4.45124e-06	3.03248e-05	413.511	275.136	488.073	843.951	654.167	856.911	KCTD7
ENSG00000187741	1.39287	2.626	4.55181e-06	3.09461e-05	271.766	796.706	392.516	1128.89	1478.11	1234.36	FANCA
ENSG00000102760	1.10754	2.15478	4.59319e-06	3.12167e-05	752.42	528.498	842.367	1627.74	1021.89	1921.56	RGCC
ENSG00000223791	-1.97312	0.254702	4.66135e-06	3.16365e-05	56.4848	38.5982	51.4535	13.3695	15.288	8.34654	UBE2E1-AS1
ENSG00000253320	1.172	2.25324	4.77969e-06	3.23953e-05	84.1943	173.197	111.728	288.28	265.529	281	AZIN1-AS1
ENSG00000130287	-1.65654	0.317198	4.82479e-06	3.2669e-05	57.5505	69.2787	52.9236	15.8763	20.1158	21.33	NCAN
ENSG00000129167	-1.95679	0.257601	5.00859e-06	3.38195e-05	56.4848	59.3818	57.3339	10.8627	24.139	9.27393	TPH1
ENSG00000145107	1.11703	2.169	5.02893e-06	3.39453e-05	212.084	128.661	196.993	398.579	295.301	470.188	TM4SF19
ENSG00000051523	3.34675	10.1736	5.06159e-06	3.41193e-05	2.1315	7.91757	0	20.8899	36.2085	53.7888	CYBA
ENSG00000128918	-1.76108	0.295028	5.09246e-06	3.42807e-05	118.298	56.4127	147.01	36.7662	22.5298	35.2409	ALDH1A2
ENSG00000178403	3.32505	10.0216	5.14839e-06	3.45633e-05	1.06575	5.93818	1.4701	24.2323	27.3576	38.0231	NEUROG2
ENSG00000180044	1.57708	2.98366	5.18684e-06	3.47978e-05	21.315	21.7733	29.402	76.0392	78.0495	59.3532	C3orf80
ENSG00000231609	-1.29079	0.408727	5.23133e-06	3.50488e-05	94.8518	89.0727	130.839	41.7798	44.2549	41.7327	AC009501.1
ENSG00000107968	1.09458	2.13551	5.24393e-06	3.51214e-05	68.2081	111.836	107.317	185.502	218.86	207.736	MAP3K8
ENSG00000136859	-1.60879	0.327872	5.49198e-06	3.65849e-05	172.652	175.176	202.874	91.9155	26.5529	62.1353	ANGPTL2
ENSG00000248265	1.52832	2.8845	5.56472e-06	3.69924e-05	29.841	20.7836	39.6927	90.2443	94.1422	71.4093	AC023794.1
ENSG00000211448	-1.71129	0.305386	5.7494e-06	3.80948e-05	229.136	597.777	230.806	131.188	61.9568	130.762	DIO2
ENSG00000223478	1.5208	2.8695	5.76763e-06	3.81901e-05	67.1423	116.784	33.8123	208.063	210.009	215.155	AL441992.1
ENSG00000146678	1.53137	2.89061	5.80324e-06	3.83874e-05	41.5643	18.8042	32.3422	86.9019	86.9005	92.7393	IGFBP1
ENSG00000253227	2.10908	4.31417	5.82264e-06	3.84989e-05	11.7233	8.90727	10.2907	54.3137	36.2085	42.6601	AC090192.2
ENSG00000177675	2.06176	4.17497	5.86529e-06	3.87332e-05	12.789	9.89696	22.0515	54.3137	42.6456	85.3202	CD163L1
ENSG00000123496	-1.52121	0.348394	5.91357e-06	3.9026e-05	370.881	414.683	251.387	59.3273	182.652	119.634	IL13RA2
ENSG00000101280	-1.90841	0.266386	5.96262e-06	3.93366e-05	53.2875	108.867	47.0432	16.7119	21.7251	17.6205	ANGPT4
ENSG00000243232	1.28844	2.44263	5.97218e-06	3.93866e-05	53.2875	37.6085	67.6245	127.846	111.039	143.746	PCDHAC2
ENSG00000168243	2.86559	7.28832	6.02844e-06	3.97003e-05	5.32875	7.91757	0	28.4102	40.2317	35.2409	GNG4
ENSG00000173947	1.21643	2.3237	6.02977e-06	3.97003e-05	65.0108	45.526	63.2143	158.763	123.109	119.634	PIFO
ENSG00000259583	-1.14883	0.450992	6.10836e-06	4.01377e-05	1972.7	3932.06	2824.06	949.236	1323.62	1664.67	AC015712.2
ENSG00000240567	-2.09311	0.234376	6.21666e-06	4.07683e-05	43.6958	33.6497	47.0432	12.5339	7.24171	9.27393	LINC02067
ENSG00000070886	1.14813	2.21626	6.23612e-06	4.08689e-05	99.1148	202.888	124.958	302.486	314.612	332.934	EPHA8
ENSG00000138587	1.47784	2.78531	6.25871e-06	4.10034e-05	100.181	235.548	80.8554	413.62	424.847	329.225	MNS1
ENSG00000185697	1.37281	2.58975	6.2747e-06	4.10945e-05	329.317	834.314	339.593	1064.55	1462.82	1372.54	MYBL1
ENSG00000140465	1.87971	3.68	6.36597e-06	4.16372e-05	17.052	30.6806	39.6927	82.7239	70.0032	166.003	CYP1A1
ENSG00000185046	1.22491	2.3374	6.38291e-06	4.17343e-05	45.8273	74.2272	74.975	172.133	127.132	154.875	ANKS1B
ENSG00000250325	-3.09468	0.11706	6.51779e-06	4.2574e-05	22.3808	37.6085	26.4618	6.68476	2.4139	0.927393	IGBP1P4
ENSG00000272825	1.24679	2.37313	6.55316e-06	4.27487e-05	204.624	118.764	148.48	520.576	291.277	307.895	AL844908.1
ENSG00000174564	-1.40042	0.378819	6.63739e-06	4.32412e-05	184.375	102.928	157.301	55.1493	40.2317	73.2641	IL20RB
ENSG00000223552	-1.39196	0.381048	6.6667e-06	4.34036e-05	118.298	136.578	107.317	57.6561	28.1622	52.8614	AC098613.1
ENSG00000186638	1.28763	2.44126	6.73049e-06	4.37901e-05	125.759	279.094	122.018	418.633	452.204	421.964	KIF24
ENSG00000103546	2.99726	7.98485	6.78069e-06	4.40878e-05	5.32875	0.989696	11.7608	50.1357	21.7251	63.9901	SLC6A2
ENSG00000259343	2.04286	4.12063	6.80136e-06	4.42077e-05	9.59176	7.91757	22.0515	55.9849	53.1058	47.297	TMC3-AS1
ENSG00000182253	1.0289	2.04047	6.91444e-06	4.48838e-05	703.396	448.332	943.804	1385.42	1421.79	1459.72	SYNM
ENSG00000261801	-1.10563	0.464699	6.95326e-06	4.50915e-05	3832.44	6816.04	3144.54	2358.89	2142.74	1909.5	LOXL1-AS1
ENSG00000154930	1.07406	2.10535	7.02905e-06	4.55383e-05	512.626	295.919	630.672	1026.11	907.627	1088.76	ACSS1
ENSG00000174370	1.17718	2.26135	7.03933e-06	4.559e-05	94.8518	119.753	61.7442	181.324	242.999	206.809	C11orf45
ENSG00000260992	2.3354	5.04692	7.16018e-06	4.6282e-05	7.46026	6.92787	7.35049	30.0814	37.8178	41.7327	DOCK9-AS2
ENSG00000249853	-1.39885	0.379232	7.16624e-06	4.6306e-05	202.493	196.95	102.907	47.6289	64.3707	79.7558	HS3ST5
ENSG00000123685	1.15396	2.22524	7.19724e-06	4.64912e-05	96.9833	184.084	99.9667	294.13	288.059	270.799	BATF3
ENSG00000149531	1.01966	2.02744	7.21162e-06	4.65689e-05	106.575	96.0006	152.89	256.528	214.837	242.977	FRG1BP
ENSG00000265480	5.92532	60.7713	7.2176e-06	4.65923e-05	1.06575	0	0	17.5475	19.3112	38.9505	KRT18P55
ENSG00000137571	1.03072	2.04304	7.24691e-06	4.67359e-05	373.013	627.468	471.902	1290.99	829.578	889.37	SLCO5A1
ENSG00000175985	1.07849	2.11182	7.25802e-06	4.67619e-05	156.665	146.475	235.216	335.909	320.244	474.825	PLEKHD1
ENSG00000108684	1.81385	3.51579	7.27137e-06	4.68022e-05	17.052	14.8454	14.701	53.4781	44.2549	66.7723	ASIC2
ENSG00000112183	1.45372	2.73914	7.45583e-06	4.79068e-05	30.9068	68.2891	36.7525	132.86	107.016	136.327	RBM24
ENSG00000133640	1.24307	2.36701	7.54527e-06	4.84393e-05	65.0108	41.5672	76.4451	155.421	123.914	149.31	LRRIQ1
ENSG00000120708	2.57542	5.96043	7.61021e-06	4.87614e-05	247.254	710.602	257.267	1595.99	3226.58	2425.13	TGFBI
ENSG00000213030	2.05549	4.15685	7.73126e-06	4.9505e-05	9.59176	15.8351	17.6412	34.2594	70.8078	72.3367	CGB8
ENSG00000124875	1.22638	2.33979	8.05081e-06	5.13852e-05	371.947	653.2	271.968	840.609	984.067	1218.59	CXCL6
ENSG00000153789	6.39424	84.1121	8.10125e-06	5.16904e-05	0	0	0	34.2594	12.8741	6.49175	FAM92B
ENSG00000170615	-1.52936	0.34643	8.11243e-06	5.17452e-05	75.6683	76.2066	79.3853	29.2458	16.8973	34.3135	SLC26A5
ENSG00000167996	-1.07168	0.475763	8.19549e-06	5.22581e-05	274402	118630	199340	96047.5	89892.9	95887.8	FTH1
ENSG00000260400	-1.20453	0.43391	8.22229e-06	5.23953e-05	99.1148	100.949	89.676	40.9442	45.0595	39.8779	AL513534.1
ENSG00000213073	-1.02873	0.490141	8.26537e-06	5.2636e-05	258.977	198.929	249.917	143.722	93.3375	109.432	AL353625.1
ENSG00000138083	1.30129	2.46449	8.31523e-06	5.28516e-05	30.9068	41.5672	54.3937	106.121	99.7746	102.941	SIX3
ENSG00000154736	3.41777	10.6869	8.31121e-06	5.28516e-05	6.3945	0.989696	1.4701	40.9442	16.0927	39.8779	ADAMTS5
ENSG00000236671	-1.11636	0.461256	8.31421e-06	5.28516e-05	169.454	245.445	251.387	83.5595	94.9468	128.908	PRKG1-AS1
ENSG00000150687	-2.00119	0.249793	8.35965e-06	5.30506e-05	39.4328	52.4539	36.7525	13.3695	10.4602	8.34654	PRSS23
ENSG00000132185	2.47829	5.57235	8.40655e-06	5.33123e-05	6.3945	12.8661	2.9402	28.4102	51.4966	49.1518	FCRLA
ENSG00000105880	1.36204	2.57048	8.44082e-06	5.34954e-05	28.7753	32.66	32.3422	74.368	82.0727	84.3928	DLX5
ENSG00000112414	-1.05596	0.480978	8.45766e-06	5.3585e-05	5176.35	10209.7	5518.75	3425.94	2944.16	3686.39	ADGRG6
ENSG00000163884	-1.82805	0.281645	8.48053e-06	5.36956e-05	69.2738	52.4539	105.847	26.739	12.0695	25.0396	KLF15
ENSG00000197093	1.34994	2.54902	8.63562e-06	5.45381e-05	42.63	63.3406	32.3422	100.271	131.96	125.198	GAL3ST4
ENSG00000091513	-1.85423	0.27658	8.6608e-06	5.46797e-05	57.5505	57.4024	113.198	27.5746	12.8741	22.2574	TF
ENSG00000240240	1.46771	2.76582	8.68796e-06	5.48209e-05	21.315	29.6909	27.9319	73.5324	67.5893	76.9736	BX664727.3
ENSG00000277778	-1.09428	0.46837	8.75632e-06	5.523e-05	970.899	1438.03	1542.13	650.093	409.559	791.066	PGM5P2
ENSG00000139329	1.74085	3.34233	8.83547e-06	5.56584e-05	27.7095	22.763	13.2309	65.1764	56.3244	95.5215	LUM
ENSG00000074317	2.39125	5.24613	8.98076e-06	5.65197e-05	4.263	27.7115	7.35049	55.9849	92.5329	63.0627	SNCB
ENSG00000238258	-1.22987	0.426356	8.99593e-06	5.65972e-05	106.575	109.856	97.0265	39.273	39.4271	55.6436	AL121748.2
ENSG00000167895	1.01305	2.01818	9.08191e-06	5.71019e-05	148.139	235.548	154.36	371.84	304.956	413.617	TMC8
ENSG00000151882	1.18027	2.26619	9.08929e-06	5.71302e-05	84.1943	87.0933	154.36	200.543	271.162	258.743	CCL28
ENSG00000115232	2.44188	5.4335	9.10896e-06	5.71994e-05	10.6575	6.92787	5.8804	23.3967	54.7151	51.0066	ITGA4
ENSG00000243766	-1.00792	0.497261	9.21948e-06	5.78018e-05	211.019	171.217	208.754	112.805	102.189	77.901	HOTTIP
ENSG00000166432	1.09769	2.14011	9.23927e-06	5.78893e-05	111.904	126.681	167.591	349.279	211.619	304.185	ZMAT1
ENSG00000240219	-1.34288	0.394233	9.28596e-06	5.81267e-05	89.5231	90.0624	85.2657	25.9035	36.2085	42.6601	AL512306.2
ENSG00000203644	-1.10243	0.465731	9.41554e-06	5.88635e-05	248.32	189.032	164.651	91.0799	113.453	76.0462	AC083799.1
ENSG00000260265	-2.1586	0.223973	9.4473e-06	5.90062e-05	34.104	45.526	41.1628	6.68476	13.6788	6.49175	LINC02562
ENSG00000230797	-1.10853	0.463767	9.62309e-06	5.99907e-05	229.136	150.434	251.387	83.5595	107.821	100.158	YY2
ENSG00000166924	1.90928	3.75621	9.74186e-06	6.06548e-05	10.6575	23.7527	14.701	43.451	65.98	76.9736	NYAP1
ENSG00000088340	1.04041	2.05682	9.98487e-06	6.19149e-05	2470.41	4687.2	2507.99	5870.89	6409.71	7606.48	FER1L4
ENSG00000144395	1.29152	2.44785	1.01041e-05	6.25561e-05	68.2081	129.65	67.6245	192.187	271.966	190.116	CCDC150
ENSG00000226465	2.07501	4.21349	1.01537e-05	6.28439e-05	8.52601	11.8764	10.2907	33.4238	50.6919	45.4423	AL390198.1
ENSG00000157087	2.17645	4.52039	1.01755e-05	6.2959e-05	7.46026	18.8042	5.8804	61.8341	42.6456	45.4423	ATP2B2
ENSG00000141433	2.31004	4.95896	1.01925e-05	6.30445e-05	4.263	6.92787	13.2309	35.095	38.6224	42.6601	ADCYAP1
ENSG00000274290	-1.36326	0.388704	1.02219e-05	6.32071e-05	175.849	95.0109	192.583	61.8341	48.278	69.5545	HIST1H2BE
ENSG00000171649	1.99679	3.99112	1.02443e-05	6.33056e-05	15.9863	8.90727	16.1711	40.1086	73.2217	48.2244	ZIK1
ENSG00000172348	-1.02932	0.489942	1.02416e-05	6.33056e-05	535.007	817.489	433.679	327.553	265.529	283.782	RCAN2
ENSG00000138669	-1.01059	0.496344	1.03298e-05	6.3769e-05	277.095	238.517	308.721	116.983	115.063	177.132	PRKG2
ENSG00000267317	-1.00244	0.499157	1.03751e-05	6.39745e-05	743.894	439.425	614.501	351.786	308.175	236.485	AC027307.2
ENSG00000101342	2.1311	4.38051	1.07743e-05	6.63124e-05	10.6575	9.89696	5.8804	41.7798	39.4271	37.0957	TLDC2
ENSG00000270607	1.99349	3.98199	1.08282e-05	6.6623e-05	12.789	17.8145	5.8804	45.9577	45.8641	58.4258	AC009549.1
ENSG00000163794	-1.47448	0.359864	1.09061e-05	6.7061e-05	131.087	75.2169	180.822	50.1357	41.0363	47.297	UCN
ENSG00000101846	-1.08898	0.470094	1.0912e-05	6.70766e-05	1652.98	731.386	1287.81	590.766	541.519	593.532	STS
ENSG00000183250	1.12067	2.17447	1.10927e-05	6.81023e-05	720.448	637.364	618.912	2156.67	1001.77	1140.69	LINC01547
ENSG00000230002	1.97891	3.94194	1.11205e-05	6.82311e-05	11.7233	7.91757	19.1113	40.9442	50.6919	56.571	ALMS1-IT1
ENSG00000250320	-2.38385	0.191598	1.11899e-05	6.86355e-05	29.841	37.6085	35.2824	10.0271	3.21854	6.49175	AC113383.1
ENSG00000223784	1.35452	2.55712	1.1197e-05	6.8658e-05	65.0108	87.0933	63.2143	126.175	263.92	162.294	LINP1
ENSG00000225507	1.29985	2.46204	1.1205e-05	6.86647e-05	44.7615	30.6806	49.9834	91.9155	114.258	99.2311	AC069282.1
ENSG00000236423	1.64702	3.13187	1.12045e-05	6.86647e-05	22.3808	14.8454	20.5814	55.1493	56.3244	68.6271	LINC01134
ENSG00000162390	1.65331	3.14554	1.12967e-05	6.91833e-05	43.6958	99.9593	26.4618	154.585	210.009	178.059	ACOT11
ENSG00000269069	-1.31056	0.403164	1.13313e-05	6.93526e-05	119.364	103.918	149.95	63.5052	34.5993	51.934	AC007842.1
ENSG00000196263	6.075	67.4149	1.15337e-05	7.03743e-05	0	0	1.4701	8.35595	20.1158	55.6436	ZNF471
ENSG00000215262	-2.84269	0.139401	1.16256e-05	7.08692e-05	185.441	555.22	166.121	61.8341	32.1854	32.4588	KCNU1
ENSG00000188850	3.9193	15.1296	1.16725e-05	7.11336e-05	1.06575	1.97939	1.4701	23.3967	24.139	21.33	AC114947.1
ENSG00000258700	-3.57312	0.0840204	1.17007e-05	7.12834e-05	22.3808	43.5466	13.2309	3.34238	3.21854	0	LINC00871
ENSG00000253649	-2.58041	0.167193	1.17465e-05	7.15187e-05	33.0383	25.7321	27.9319	2.50679	6.43707	5.56436	PRSS51
ENSG00000106236	1.0457	2.06437	1.18771e-05	7.22025e-05	74.6026	63.3406	72.0348	160.434	144.834	127.053	NPTX2
ENSG00000107282	1.42155	2.67874	1.21535e-05	7.37245e-05	59.682	59.3818	135.249	182.995	204.377	285.637	APBA1
ENSG00000182463	1.45355	2.73882	1.2217e-05	7.40773e-05	24.5123	40.5776	44.103	120.326	75.6356	101.086	TSHZ2
ENSG00000160868	-2.55296	0.170406	1.22713e-05	7.43709e-05	25.578	34.6394	24.9917	4.17798	4.02317	6.49175	CYP3A4
ENSG00000165244	1.05251	2.07413	1.23531e-05	7.4798e-05	253.649	498.807	285.199	659.285	789.346	708.528	ZNF367
ENSG00000183876	1.10725	2.15435	1.2386e-05	7.49741e-05	72.4711	69.2787	92.6162	136.202	202.768	162.294	ARSI
ENSG00000110693	-1.34204	0.394463	1.2397e-05	7.50012e-05	119.364	119.753	174.942	63.5052	34.5993	64.9175	SOX6
ENSG00000215915	2.5812	5.98437	1.24326e-05	7.51873e-05	7.46026	6.92787	5.8804	26.739	28.1622	67.6997	ATAD3C
ENSG00000165507	1.22417	2.33621	1.26127e-05	7.61836e-05	102.312	124.702	95.5564	178.817	218.86	358.901	DEPP1
ENSG00000223901	1.98536	3.95961	1.2736e-05	7.6905e-05	8.52601	21.7733	17.6412	47.6289	51.4966	90.8845	AP001469.1
ENSG00000140090	1.60815	3.04861	1.2854e-05	7.75773e-05	31.9725	59.3818	35.2824	82.7239	118.281	188.261	SLC24A4
ENSG00000184574	1.33614	2.52476	1.29925e-05	7.83584e-05	63.945	150.434	72.0348	206.392	270.357	251.324	LPAR5
ENSG00000272031	1.05202	2.07342	1.32203e-05	7.96354e-05	60.7478	88.083	66.1545	147.065	149.662	151.165	ANKRD34A
ENSG00000160298	1.37645	2.59628	1.32881e-05	7.99949e-05	66.0766	167.259	108.787	263.213	391.857	234.63	C21orf58
ENSG00000232110	-1.86403	0.274707	1.34132e-05	8.06994e-05	50.0903	36.6188	66.1545	17.5475	12.8741	11.1287	AL353751.1
ENSG00000237276	1.44524	2.72308	1.35111e-05	8.12142e-05	27.7095	49.4848	36.7525	81.0527	132.765	97.3763	ANO7L1
ENSG00000197696	1.3321	2.5177	1.35483e-05	8.14129e-05	59.682	147.465	82.3255	214.748	292.887	224.429	NMB
ENSG00000273297	1.25607	2.38845	1.36385e-05	8.18807e-05	45.8273	38.5982	39.6927	81.8883	111.039	103.868	AC009275.1
ENSG00000124212	1.26855	2.4092	1.37047e-05	8.22035e-05	49.0245	115.794	94.0863	180.489	226.907	216.083	PTGIS
ENSG00000160951	-1.28971	0.409034	1.37581e-05	8.2399e-05	120.43	227.63	127.899	69.3544	68.3939	57.4984	PTGER1
ENSG00000214756	1.01437	2.02002	1.37576e-05	8.2399e-05	134.285	128.661	117.608	240.651	201.158	329.225	CSKMT
ENSG00000107742	-1.1512	0.450251	1.3815e-05	8.26895e-05	114.035	105.898	147.01	48.4645	53.1058	63.0627	SPOCK2
ENSG00000279347	2.63324	6.20417	1.38333e-05	8.27745e-05	2.1315	20.7836	4.4103	39.273	75.6356	60.2806	AC021945.1
ENSG00000097046	1.21508	2.32153	1.38746e-05	8.29962e-05	279.227	607.674	270.498	767.076	1025.91	900.499	CDC7
ENSG00000102755	1.44479	2.72224	1.39994e-05	8.36168e-05	25.578	38.5982	36.7525	66.8476	106.212	101.086	FLT1
ENSG00000240498	-1.10371	0.465317	1.41111e-05	8.41823e-05	160.928	161.321	186.703	102.778	60.3475	73.2641	CDKN2B-AS1
ENSG00000139515	-1.9734	0.254653	1.41311e-05	8.42511e-05	37.3013	48.4951	42.6329	9.19155	8.04634	15.7657	PDX1
ENSG00000234432	-1.11536	0.461575	1.42696e-05	8.50252e-05	121.496	118.764	107.317	62.6696	51.4966	46.3697	AC092171.3
ENSG00000271985	-1.45346	0.365146	1.43562e-05	8.54744e-05	106.575	82.1448	66.1545	24.2323	39.4271	29.6766	BX248123.2
ENSG00000172361	-1.25016	0.420403	1.44069e-05	8.57408e-05	88.4573	89.0727	86.7358	41.7798	30.5761	38.9505	CFAP53
ENSG00000152292	-1.65374	0.317815	1.4647e-05	8.70646e-05	49.0245	100.949	63.2143	22.5611	24.9437	20.4026	SH2D6
ENSG00000197935	-1.01674	0.49423	1.46864e-05	8.72205e-05	215.282	165.279	182.292	80.2171	84.4866	114.069	ZNF311
ENSG00000197472	1.36342	2.57294	1.47541e-05	8.75441e-05	70.3396	133.609	58.804	165.448	262.311	254.106	ZNF695
ENSG00000165023	2.1338	4.38871	1.48519e-05	8.80714e-05	13.8548	3.95879	16.1711	52.6425	40.2317	51.934	DIRAS2
ENSG00000158220	1.40219	2.64303	1.50669e-05	8.91598e-05	22.3808	32.66	30.8721	75.2036	70.8078	80.6832	ESYT3
ENSG00000113763	2.0832	4.23748	1.51213e-05	8.94013e-05	5.32875	14.8454	17.6412	38.4374	51.4966	67.6997	UNC5A
ENSG00000261167	-1.08343	0.471907	1.5136e-05	8.94619e-05	141.745	140.537	148.48	75.2036	77.2449	50.0792	AC107027.3
ENSG00000278041	1.02896	2.04055	1.60967e-05	9.47444e-05	179.046	118.764	230.806	339.252	333.923	398.779	AL133325.3
ENSG00000234840	-2.21844	0.214873	1.62313e-05	9.54516e-05	1407.86	818.479	1270.17	420.304	147.248	183.624	LINC01239
ENSG00000186765	-1.49751	0.354163	1.67844e-05	9.82958e-05	83.1286	51.4642	83.7956	26.739	22.5298	27.8218	FSCN2
ENSG00000237973	1.08756	2.12514	1.67915e-05	9.83085e-05	425.235	770.973	539.526	893.251	1619.73	1177.79	MTCO1P12
ENSG00000271816	-1.00069	0.499762	1.7133e-05	0.00010019	144.942	183.094	213.164	90.2443	81.268	98.3037	BMS1P4
ENSG00000168621	1.9621	3.8963	1.75051e-05	0.000102124	8.52601	9.89696	24.9917	46.7933	61.9568	53.7888	GDNF
ENSG00000247950	-1.74844	0.297624	1.76756e-05	0.000102997	50.0903	43.5466	83.7956	17.5475	14.4834	20.4026	SEC24B-AS1
ENSG00000104490	1.94415	3.84811	1.78693e-05	0.000104004	8.52601	19.7939	13.2309	66.8476	38.6224	55.6436	NCALD
ENSG00000163879	-2.2545	0.209569	1.86286e-05	0.000108043	36.2355	38.5982	51.4535	15.8763	4.8278	5.56436	DNALI1
ENSG00000258331	-2.5823	0.166975	1.87465e-05	0.000108663	27.7095	31.6703	26.4618	7.52036	4.8278	1.85479	LINC02461
ENSG00000177098	1.64433	3.12602	1.90472e-05	0.00011018	18.1178	24.7424	24.9917	86.0663	46.6688	78.8284	SCN4B
ENSG00000271605	-1.13879	0.454141	1.94328e-05	0.000112247	856.864	1032.25	715.938	513.056	226.102	445.149	MILR1
ENSG00000236404	-1.27391	0.413539	1.95888e-05	0.000113082	214.216	207.836	211.694	120.326	47.4734	94.5941	VLDLR-AS1
ENSG00000282572	2.5141	5.7124	2.03662e-05	0.000117195	8.52601	5.93818	2.9402	39.273	22.5298	40.8053	AC215522.2
ENSG00000114646	1.99374	3.98269	2.07471e-05	0.000119213	10.6575	28.7012	7.35049	50.1357	69.1985	72.3367	CSPG5
ENSG00000196860	-1.9105	0.266001	2.07441e-05	0.000119213	53.2875	37.6085	55.8638	11.6983	8.04634	19.4753	TOMM20L
ENSG00000244161	-1.37638	0.385183	2.10139e-05	0.000120606	322.923	741.283	389.576	114.477	210.814	235.558	FLNB-AS1
ENSG00000136696	3.62464	12.3346	2.10345e-05	0.00012069	2.1315	1.97939	1.4701	23.3967	15.288	31.5314	IL36B
ENSG00000188624	3.16859	8.99165	2.12478e-05	0.000121808	2.1315	3.95879	2.9402	23.3967	16.8973	41.7327	IGFL3
ENSG00000203666	-1.08445	0.471573	2.16446e-05	0.000123867	361.29	189.032	335.183	152.914	131.155	132.617	EFCAB2
ENSG00000167165	1.53263	2.89314	2.19103e-05	0.000125279	61.8135	81.1551	97.0265	298.308	103.798	290.274	UGT1A6
ENSG00000105146	-1.04231	0.485549	2.21531e-05	0.000126595	154.534	135.588	122.018	62.6696	59.5429	78.8284	AURKC
ENSG00000005961	1.0405	2.05695	2.22898e-05	0.000127339	123.627	204.867	158.771	254.857	347.602	401.561	ITGA2B
ENSG00000136010	-1.23625	0.424475	2.35514e-05	0.000133584	141.745	278.105	147.01	75.2036	82.8773	83.4654	ALDH1L2
ENSG00000262903	-1.26604	0.415799	2.38382e-05	0.000135056	152.402	103.918	170.531	53.4781	45.0595	78.8284	AC027796.4
ENSG00000196366	1.47475	2.77936	2.44009e-05	0.000137928	23.4465	23.7527	20.5814	71.0256	57.129	61.2079	C9orf163
ENSG00000256982	1.98046	3.9462	2.50236e-05	0.000141046	18.1178	6.92787	14.701	49.3001	67.5893	38.0231	AC135782.1
ENSG00000153208	-1.06255	0.478785	2.50356e-05	0.000141073	913.348	541.364	1051.12	467.098	298.519	433.093	MERTK
ENSG00000230513	1.01396	2.01944	2.51102e-05	0.000141413	87.3916	113.815	79.3853	218.09	194.721	156.729	THAP7-AS1
ENSG00000188729	-3.41338	0.0938578	2.58936e-05	0.000145495	23.4465	9.89696	57.3339	2.50679	4.8278	0.927393	OSTN
ENSG00000270885	1.26735	2.4072	2.60902e-05	0.000146475	47.9588	104.908	80.8554	162.941	236.562	163.221	RASL10B
ENSG00000169436	-1.13853	0.454223	2.66632e-05	0.000149311	454.01	311.754	601.27	177.146	164.95	278.218	COL22A1
ENSG00000257150	-1.50495	0.352343	2.67066e-05	0.000149512	60.7478	72.2478	77.9152	19.2187	20.1158	35.2409	PGAM1P5
ENSG00000226318	-1.26754	0.415368	2.68593e-05	0.000150237	252.583	138.557	285.199	95.2579	68.3939	116.852	RPS3AP38
ENSG00000150722	-1.22813	0.42687	2.69108e-05	0.000150315	108.707	144.496	97.0265	38.4374	49.8873	62.1353	PPP1R1C
ENSG00000006283	3.22711	9.36393	2.69423e-05	0.000150404	1.06575	5.93818	1.4701	15.8763	31.3807	36.1683	CACNA1G
ENSG00000130513	-1.065	0.477974	2.71072e-05	0.000151215	49724.7	30408.4	50968.3	29578.4	15307.4	17776.3	GDF15
ENSG00000110324	2.47253	5.55017	2.75984e-05	0.000153766	4.263	6.92787	5.8804	21.7255	37.0132	36.1683	IL10RA
ENSG00000278570	-1.12179	0.459523	2.76506e-05	0.000154014	108.707	96.0006	132.309	48.4645	47.4734	58.4258	NR2E3
ENSG00000133119	1.10508	2.15111	2.79385e-05	0.000155355	531.81	1070.85	492.483	1473.99	1730.77	1308.55	RFC3
ENSG00000234996	1.46296	2.75674	2.79567e-05	0.000155375	18.1178	26.7218	29.402	67.6832	74.831	60.2806	AC098934.2
ENSG00000116711	1.27624	2.42206	2.80209e-05	0.000155638	43.6958	79.1757	39.6927	152.078	125.523	120.561	PLA2G4A
ENSG00000135373	-1.11478	0.461761	2.82435e-05	0.000156831	2161.34	4609.02	2109.59	1431.37	1180.4	1490.32	EHF
ENSG00000272505	-1.86346	0.274817	2.83264e-05	0.000157151	49.0245	35.6291	48.5133	16.7119	11.2649	8.34654	AC104964.4
ENSG00000228566	-2.69315	0.154625	2.84085e-05	0.000157527	23.4465	36.6188	35.2824	0.835595	4.8278	9.27393	AC022387.1
ENSG00000129009	3.36242	10.2847	2.84488e-05	0.000157662	4.263	0	2.9402	25.0679	24.139	22.2574	ISLR
ENSG00000111245	2.64616	6.25997	2.85018e-05	0.000157867	4.263	3.95879	5.8804	20.8899	37.8178	27.8218	MYL2
ENSG00000279606	-3.35929	0.0974437	2.86675e-05	0.000158652	18.1178	26.7218	16.1711	3.34238	0.804634	1.85479	AC006600.2
ENSG00000100060	1.45745	2.74622	2.87284e-05	0.000158944	18.1178	35.6291	33.8123	72.6968	73.2217	93.6667	MFNG
ENSG00000234694	1.55029	2.92875	2.91873e-05	0.000161213	35.1698	49.4848	17.6412	86.0663	86.0958	133.545	AL139289.2
ENSG00000261465	-1.9517	0.258512	2.93746e-05	0.000162158	37.3013	36.6188	41.1628	7.52036	13.6788	8.34654	AC099518.4
ENSG00000255284	1.19731	2.29311	2.95681e-05	0.000163135	41.5643	40.5776	51.4535	117.819	85.2912	101.086	AP006621.3
ENSG00000168135	1.74311	3.34755	2.96018e-05	0.00016323	19.1835	15.8351	32.3422	106.956	55.5197	58.4258	KCNJ4
ENSG00000196353	-2.4989	0.176912	2.97265e-05	0.000163827	27.7095	32.66	30.8721	1.67119	8.85097	5.56436	CPNE4
ENSG00000253552	1.01894	2.02644	2.98396e-05	0.000164267	246.188	146.475	163.181	469.605	325.072	332.934	HOXA-AS2
ENSG00000283544	-2.32607	0.199427	3.00545e-05	0.000165358	28.7753	28.7012	49.9834	11.6983	4.8278	4.63697	ABBA01000935.2
ENSG00000134343	-2.51236	0.175268	3.0326e-05	0.000166621	36.2355	20.7836	39.6927	8.35595	6.43707	1.85479	ANO3
ENSG00000140807	1.33419	2.52134	3.07112e-05	0.000168475	30.9068	74.2272	44.103	123.668	119.89	135.399	NKD1
ENSG00000198488	-1.2609	0.417285	3.07145e-05	0.000168475	347.435	304.826	233.746	191.351	86.9005	91.8119	B3GNT6
ENSG00000277945	-1.18728	0.43913	3.10468e-05	0.000170203	116.167	109.856	126.429	35.9306	53.1058	65.8449	AC107308.1
ENSG00000164746	1.63565	3.10727	3.11369e-05	0.00017065	15.9863	16.8248	41.1628	68.5188	75.6356	78.8284	C7orf57
ENSG00000242173	1.87747	3.6743	3.15852e-05	0.000172773	8.52601	21.7733	14.701	58.4917	39.4271	68.6271	ARHGDIG
ENSG00000236756	-1.67702	0.312729	3.16523e-05	0.000173044	65.0108	36.6188	57.3339	15.8763	16.0927	17.6205	DNAJC9-AS1
ENSG00000196275	-1.00881	0.496956	3.18141e-05	0.000173814	230.202	160.331	235.216	125.339	90.119	94.5941	GTF2IRD2
[truncated: 1,080 more rows]
